# Supplementary material for: Cell-type-specific co-expression inference from single cell RNA-sequencing data
Source: Nat Commun. 2023 Aug 10;14:4846. doi: 10.1038/s41467-023-40503-7 (PMC10415381; doi:10.1038/s41467-023-40503-7)
Supplement: Supplementary file 4 — Supplementary Data 1-4 [file 41467_2023_40503_MOESM4_ESM.zip]

Archive with 11 entries (8 files):
- Supplementary Data/
- Supplementary Data/Supplementary_Data_1.xlsx
- __MACOSX/
- __MACOSX/Supplementary Data/
- __MACOSX/Supplementary Data/._Supplementary_Data_1.xlsx
- Supplementary Data/Supplementary_Data_3.xlsx
- __MACOSX/Supplementary Data/._Supplementary_Data_3.xlsx
- Supplementary Data/Supplementary_Data_2.xlsx
- __MACOSX/Supplementary Data/._Supplementary_Data_2.xlsx
- Supplementary Data/Supplementary_Data_4.xlsx
- __MACOSX/Supplementary Data/._Supplementary_Data_4.xlsx
