# Supplementary material for: Cell-type-specific co-expression inference from single cell RNA-sequencing data
Source: Nat Commun. 2023 Aug 10;14:4846. doi: 10.1038/s41467-023-40503-7 (PMC10415381; doi:10.1038/s41467-023-40503-7)
Supplement: Supplementary file 4 — Supplementary Data 1-4 [file 41467_2023_40503_MOESM4_ESM.zip › Supplementary Data/Supplementary_Data_2.xlsx]

## Sheet: Supp Data 2
Supplementary Data 2: Gene Ontology enrichment analysis of differentially co-expressed gene modules identified with CS-CORE, rho-sctransform, SpQN and rho-analytic Pearson residuals in microglia using brain samples from [1].
