# Supplementary material for: Cell-type-specific co-expression inference from single cell RNA-sequencing data
Source: Nat Commun. 2023 Aug 10;14:4846. doi: 10.1038/s41467-023-40503-7 (PMC10415381; doi:10.1038/s41467-023-40503-7)
Supplement: Supplementary file 6 — Source Data [file 41467_2023_40503_MOESM6_ESM.xlsx]

## Sheet: Figure 1A
	Gene Expression	Average Co-expression	Methods	Sequencing Depth
PCDH9	0.667482	0.746572	Pearson	Varying
MT-CO1	0.416275	0.666683	Pearson	Varying
RAPGEF5	-0.136311	0.487038	Pearson	Varying
TRIO	-0.301632	0.68032	Pearson	Varying
MNAT1	-0.497396	0.569984	Pearson	Varying
RYBP	-1.12782	0.283487	Pearson	Varying
FBXL17	-0.197771	0.590669	Pearson	Varying
EPN1	-1.2542	0.432893	Pearson	Varying
KCNIP4	1.10794	0.144852	Pearson	Varying
RTN1	-0.210289	0.589717	Pearson	Varying
HSPH1	-0.772851	0.473181	Pearson	Varying
POT1	-1.40468	0.273199	Pearson	Varying
CADPS	-0.144307	0.564174	Pearson	Varying
PHACTR1	0.16222	0.562492	Pearson	Varying
HECW1	-0.198785	0.867744	Pearson	Varying
MACROD2	-0.00877478	0.623601	Pearson	Varying
MALAT1	1.22974	0.173365	Pearson	Varying
NALCN	-0.475818	0.481937	Pearson	Varying
PLEKHA5	-0.15148	0.499202	Pearson	Varying
MT-ND3	0.647767	0.375737	Pearson	Varying
ADGRB3	0.651849	0.000315722	Pearson	Varying
ATP2B3	-1.41777	0.0446233	Pearson	Varying
CDH8	-0.436643	0.537819	Pearson	Varying
FBXO11	-0.731699	0.675438	Pearson	Varying
CELF2	0.389147	0.73993	Pearson	Varying
MTMR9	-1.30256	0.39289	Pearson	Varying
PDZD2	-0.286222	0.271968	Pearson	Varying
RIMS2	0.192687	0.685905	Pearson	Varying
ODF2L	-0.860851	0.373195	Pearson	Varying
CSMD1	0.729024	0.338339	Pearson	Varying
KCNQ5	0.427276	0.446563	Pearson	Varying
SGCE	-1.031	0.337507	Pearson	Varying
GALNTL6	-0.278128	0.557343	Pearson	Varying
IQCJ-SCHIP1	0.355873	0.657578	Pearson	Varying
MT-CO2	0.502436	0.241681	Pearson	Varying
SCAI	-0.714535	0.533331	Pearson	Varying
LINGO2	0.0745412	0.542429	Pearson	Varying
NRXN3	0.477185	0.701031	Pearson	Varying
STXBP5L	0.177407	0.748226	Pearson	Varying
ADD1	-0.850398	0.700932	Pearson	Varying
EEF1A2	-0.51606	0.544509	Pearson	Varying
ATRNL1	0.288052	0.409331	Pearson	Varying
ANK2	0.22597	0.847481	Pearson	Varying
CAND1	-1.13973	0.439351	Pearson	Varying
PTPRT	-0.16552	0.414429	Pearson	Varying
DLGAP2	0.0284543	0.734037	Pearson	Varying
FGF14	0.478816	0.698893	Pearson	Varying
TMX4	-1.07142	0.542418	Pearson	Varying
FBXW7	-0.304723	0.517881	Pearson	Varying
PPP6R3	-0.841285	0.426775	Pearson	Varying
PDE1A	-0.0559357	0.57441	Pearson	Varying
CLCN3	-0.947212	0.152429	Pearson	Varying
DPP10	0.399814	0.321294	Pearson	Varying
MT-CO3	0.494981	0.584268	Pearson	Varying
CHN1	0.104249	0.526481	Pearson	Varying
AGBL4	0.123234	0.817811	Pearson	Varying
AC092691.1	0.00838354	0.579279	Pearson	Varying
LRRTM4	0.621951	0.487848	Pearson	Varying
GTDC1	-0.393476	0.756528	Pearson	Varying
KDM6A	-0.966468	0.311416	Pearson	Varying
EIF5A	-1.10991	0.316138	Pearson	Varying
NRGN	-0.0554043	0.829616	Pearson	Varying
CAMSAP2	-0.560912	0.783238	Pearson	Varying
SSH2	-0.589666	0.458389	Pearson	Varying
SETBP1	-0.475081	0.731957	Pearson	Varying
KALRN	0.129161	0.464574	Pearson	Varying
CBL	-1.27453	0.224112	Pearson	Varying
CHD9	-0.586716	0.775503	Pearson	Varying
MBD5	-0.250348	0.986567	Pearson	Varying
LINC01266	-1.38882	0.233406	Pearson	Varying
TMEM106B	-0.945687	0.369224	Pearson	Varying
CACNA2D3	-0.0197517	0.563366	Pearson	Varying
PWWP2A	-1.41172	0.325509	Pearson	Varying
APBB2	-0.862501	0.266308	Pearson	Varying
CFL1	-0.825424	0.50048	Pearson	Varying
NLGN2	-1.3292	0.347002	Pearson	Varying
KCNQ3	-0.22214	0.797662	Pearson	Varying
U91319.1	-1.21009	0.39159	Pearson	Varying
LRRC4C	0.0394358	0.546357	Pearson	Varying
UGGT1	-1.32571	0.3164	Pearson	Varying
SIPA1L1	-0.101301	0.815588	Pearson	Varying
MBNL1	-0.37928	0.623365	Pearson	Varying
DOCK4	-0.327483	0.530356	Pearson	Varying
FTX	0.0851221	0.858876	Pearson	Varying
PPFIA2	0.0559117	0.725001	Pearson	Varying
GABRA1	-0.648069	0.613609	Pearson	Varying
ARHGEF7	-0.55554	0.684749	Pearson	Varying
CCSER1	0.217497	0.496436	Pearson	Varying
LRIG2	-1.43011	0.350334	Pearson	Varying
POU6F2	-0.349322	0.571809	Pearson	Varying
PLCL1	-0.41529	0.525343	Pearson	Varying
USP32	-1.1343	0.281954	Pearson	Varying
DLG2	0.581769	0.520358	Pearson	Varying
IL1RAPL1	0.17586	0.849029	Pearson	Varying
DTNB	-0.643089	0.615116	Pearson	Varying
MT-ND4	0.422403	0.393295	Pearson	Varying
ADGRL3	0.255419	0.367665	Pearson	Varying
BCAR1	-1.28688	0.380665	Pearson	Varying
PLCB1	0.268786	0.686701	Pearson	Varying
CANX	-1.08194	0.447633	Pearson	Varying
DCC	-0.136684	0.344543	Pearson	Varying
SNTG1	0.250012	0.454217	Pearson	Varying
TENM2	0.266729	0.48335	Pearson	Varying
RBFOX1	0.738068	0.0651142	Pearson	Varying
RAC1	-1.07692	0.572732	Pearson	Varying
CTNNA2	0.338429	0.590632	Pearson	Varying
SYNRG	-1.26537	0.347057	Pearson	Varying
RALYL	0.487133	0.198522	Pearson	Varying
PHF3	-0.768088	0.333042	Pearson	Varying
MT-CYB	-0.0076606	0.654918	Pearson	Varying
HCN1	-0.231932	0.734561	Pearson	Varying
AC007388.1	-0.759616	0.478023	Pearson	Varying
GPBP1L1	-1.27414	0.405829	Pearson	Varying
RAPGEF2	-0.19464	0.730253	Pearson	Varying
INPP4B	-0.350784	0.56649	Pearson	Varying
2023-03-04	-1.37459	0.390129	Pearson	Varying
LSAMP	0.53212	0.161197	Pearson	Varying
PACRGL	-1.27531	0.43929	Pearson	Varying
FGF12	0.170633	0.761935	Pearson	Varying
DGKI	-0.197483	0.775135	Pearson	Varying
CSMD3	0.0907081	0.774876	Pearson	Varying
PDE4D	0.476056	0.893001	Pearson	Varying
KIAA1211L	-0.651119	0.40338	Pearson	Varying
OPCML	0.479877	0.49886	Pearson	Varying
USP49	-1.26624	0.134799	Pearson	Varying
CADM2	0.679805	0.411471	Pearson	Varying
ANK3	0.0118021	0.779879	Pearson	Varying
CNTNAP2	0.585454	0.666772	Pearson	Varying
ATP1B1	-0.46612	0.600398	Pearson	Varying
SPRED1	-1.00748	0.395498	Pearson	Varying
RTN3	-0.219586	0.509479	Pearson	Varying
NKAIN2	0.330755	0.467437	Pearson	Varying
HS2ST1	-1.20126	0.350252	Pearson	Varying
TRAF3IP2-AS1	-0.83196	0.46424	Pearson	Varying
MARK1	-0.747107	0.346193	Pearson	Varying
ADGRL2	-0.0320202	0.710089	Pearson	Varying
FBXO44	-0.773229	0.597519	Pearson	Varying
MYCBP2	-0.208267	0.891774	Pearson	Varying
CNOT4	-0.922904	0.443664	Pearson	Varying
SYT1	0.671351	0.497436	Pearson	Varying
CLU	-0.311644	0.688277	Pearson	Varying
SYNGR1	-0.877801	0.364017	Pearson	Varying
DST	-0.192954	0.920204	Pearson	Varying
CMIP	-0.634408	0.664673	Pearson	Varying
NRXN1	0.605455	0.723945	Pearson	Varying
MT-ATP6	0.445429	0.146938	Pearson	Varying
SYNPO2	-0.858222	0.608678	Pearson	Varying
KCNH3	-0.898591	0.53234	Pearson	Varying
MSRA	-0.189486	0.822572	Pearson	Varying
GABRB2	-0.11593	0.712152	Pearson	Varying
SLC26A3	-0.505225	0.223464	Pearson	Varying
PEX5L	-0.114005	0.744856	Pearson	Varying
RAB22A	-1.4284	0.201325	Pearson	Varying
RPS6KC1	-0.425671	0.494414	Pearson	Varying
ZNF385B	-0.204015	0.546135	Pearson	Varying
HERC1	-0.351011	0.5569	Pearson	Varying
TMEM175	-1.34715	0.451215	Pearson	Varying
PPP2R2B	-0.00219608	0.766671	Pearson	Varying
MLLT10	-0.600747	0.560267	Pearson	Varying
CHSY1	-1.42971	0.227317	Pearson	Varying
NEGR1	0.415916	0.699504	Pearson	Varying
DMD	0.118861	0.983987	Pearson	Varying
PRKCB	-0.0848559	0.626035	Pearson	Varying
DLGAP1	0.371278	0.472633	Pearson	Varying
CHRM3	0.0199811	0.685659	Pearson	Varying
STPG2	-1.20331	0.138024	Pearson	Varying
NOL4	-0.550561	0.594347	Pearson	Varying
LRRC7	0.143406	0.687997	Pearson	Varying
AC016831.7	0.0279841	0.868901	Pearson	Varying
LINC00599	-0.730452	0.600922	Pearson	Varying
EPHA6	-0.221411	0.32168	Pearson	Varying
SERPINI1	-0.54007	0.366277	Pearson	Varying
NSD1	-0.900912	0.385369	Pearson	Varying
CSTF3	-0.999196	0.32915	Pearson	Varying
PRKCE	-0.349933	0.615997	Pearson	Varying
FNDC3A	-0.868647	0.775169	Pearson	Varying
DMTN	-0.864895	0.669328	Pearson	Varying
PHF14	-0.579104	0.707009	Pearson	Varying
TCF7L2	-1.27384	0.319203	Pearson	Varying
NIM1K	-1.13328	0.284317	Pearson	Varying
CCDC138	-1.20325	0.267887	Pearson	Varying
FNDC3B	-1.15322	0.31726	Pearson	Varying
GNAQ	-0.282103	0.68772	Pearson	Varying
LAMA2	-0.62203	0.372654	Pearson	Varying
CDS2	-1.21255	0.399784	Pearson	Varying
KSR2	-0.488452	0.728778	Pearson	Varying
ROBO2	0.297046	0.262075	Pearson	Varying
TMEM132B	-0.317771	0.445127	Pearson	Varying
CAMK2B	-0.377568	0.665302	Pearson	Varying
KIAA1549L	-0.393916	0.851941	Pearson	Varying
EIF4G3	-0.305417	0.623839	Pearson	Varying
TET2	-1.26702	0.456146	Pearson	Varying
AAK1	-0.460992	0.448242	Pearson	Varying
DGKB	0.0508447	0.100692	Pearson	Varying
TMA7	-1.23255	0.241516	Pearson	Varying
LRBA	-0.587687	0.522618	Pearson	Varying
CEP295	-1.23802	0.345023	Pearson	Varying
NKTR	-0.752004	0.511384	Pearson	Varying
TBC1D10B	-1.42259	0.0676154	Pearson	Varying
PDP1	-0.92217	0.397073	Pearson	Varying
SCD5	-0.925372	0.306701	Pearson	Varying
MKLN1	-0.425472	0.776602	Pearson	Varying
STAMBPL1	-0.894267	0.53312	Pearson	Varying
AC022639.1	-0.743687	0.424496	Pearson	Varying
RTN4	-0.362708	0.744939	Pearson	Varying
SERINC3	-0.737291	0.503008	Pearson	Varying
SLIT1	-0.844932	0.648624	Pearson	Varying
SLC12A6	-1.28149	0.202249	Pearson	Varying
MIB2	-1.00481	0.466496	Pearson	Varying
KDM4C	-0.664682	0.536189	Pearson	Varying
SUCLG1	-1.32494	0.431975	Pearson	Varying
PTPRD	0.659332	0.194866	Pearson	Varying
CNRIP1	-1.20685	0.384994	Pearson	Varying
ANAPC1	-1.20162	0.287309	Pearson	Varying
AKAP13	-1.14431	0.17023	Pearson	Varying
GUCY1B1	-0.804711	0.494686	Pearson	Varying
GSK3B	-0.614028	0.674578	Pearson	Varying
CYP7B1	-1.36944	0.425315	Pearson	Varying
CYHR1	-1.07755	0.0404091	Pearson	Varying
FSCN1	-1.2887	0.392198	Pearson	Varying
PREPL	-0.454444	0.728657	Pearson	Varying
RPL32	-1.33579	0.364683	Pearson	Varying
THUMPD3-AS1	-1.35303	0.346204	Pearson	Varying
TMX3	-1.0784	0.567865	Pearson	Varying
CAMK2N1	-0.453805	0.507638	Pearson	Varying
CSRNP3	-0.345248	0.662192	Pearson	Varying
CYB5B	-1.27403	0.448098	Pearson	Varying
TYW1	-1.18317	0.333608	Pearson	Varying
PPP2R1A	-0.638192	0.241086	Pearson	Varying
PLPPR2	-1.10728	0.485278	Pearson	Varying
MDN1	-0.966309	0.56814	Pearson	Varying
PNMA2	-0.790038	0.374367	Pearson	Varying
CLINT1	-1.39188	0.349449	Pearson	Varying
AHCYL2	-0.865673	0.442942	Pearson	Varying
CCDC171	-0.807486	0.410044	Pearson	Varying
IFNGR2	-1.41199	0.362122	Pearson	Varying
APC	-0.977313	0.592433	Pearson	Varying
ARL15	-0.400635	0.562716	Pearson	Varying
MED13L	-0.410306	0.552433	Pearson	Varying
PUM2	-0.692628	0.42864	Pearson	Varying
GRID2	-0.0871571	0.406209	Pearson	Varying
QDPR	-1.16388	0.192516	Pearson	Varying
COBL	-0.594797	0.63743	Pearson	Varying
LDB2	0.0421337	0.573408	Pearson	Varying
UNC5D	-0.00805593	0.482709	Pearson	Varying
PTK2	-0.223621	0.787982	Pearson	Varying
SPTAN1	-0.591371	0.395525	Pearson	Varying
ATP6V0D1	-1.19583	0.456557	Pearson	Varying
SNN	-1.43087	0.2672	Pearson	Varying
TMEM161B	-1.27066	0.482611	Pearson	Varying
NRCAM	-0.121402	0.877562	Pearson	Varying
CYFIP2	-0.720587	0.625297	Pearson	Varying
PTPRK	0.0756898	0.652092	Pearson	Varying
DPP6	-0.0917925	0.844977	Pearson	Varying
PPM1E	-0.676111	0.364836	Pearson	Varying
ARPP19	-0.500816	0.574009	Pearson	Varying
NRG3	0.594458	-0.0315007	Pearson	Varying
LIN7A	-0.722426	0.382448	Pearson	Varying
ABI1	-0.930322	0.331435	Pearson	Varying
JAZF1	-0.500566	0.459537	Pearson	Varying
HMBOX1	-1.0625	0.331773	Pearson	Varying
CACNA1D	-0.633151	0.0743128	Pearson	Varying
AKT3	-0.0924652	0.815061	Pearson	Varying
GPS2	-1.32718	0.244963	Pearson	Varying
DAB1	-0.292437	0.702024	Pearson	Varying
LINC01122	-0.484475	0.164537	Pearson	Varying
MAP1B	-0.0286102	0.719654	Pearson	Varying
ARHGAP21	-0.525761	0.552996	Pearson	Varying
TBC1D5	-0.374543	0.483347	Pearson	Varying
NCS1	-0.946644	0.275867	Pearson	Varying
FAM49A	-0.689474	0.526452	Pearson	Varying
MYO5A	-0.427114	0.729293	Pearson	Varying
EPS15	-0.983615	0.445217	Pearson	Varying
TFCP2	-1.16268	0.34364	Pearson	Varying
DSTN	-1.00063	0.368402	Pearson	Varying
MIR124-2HG	-0.884561	0.567652	Pearson	Varying
RABL6	-0.945553	0.304832	Pearson	Varying
TSC22D1	-0.394234	0.44036	Pearson	Varying
NELL2	-0.00850511	0.701385	Pearson	Varying
USP15	-0.88104	0.297568	Pearson	Varying
SLC24A2	-0.239192	0.883271	Pearson	Varying
SLC8A1	0.101871	0.85806	Pearson	Varying
PPFIA4	-0.909312	0.456864	Pearson	Varying
SH3GL3	-0.61558	0.356982	Pearson	Varying
CNNM2	-0.929021	0.382991	Pearson	Varying
SRCIN1	-0.796871	0.401712	Pearson	Varying
HERC2	-0.676364	0.477192	Pearson	Varying
SPOCK1	-0.341549	0.820656	Pearson	Varying
ACTG1	-0.931447	0.521387	Pearson	Varying
GABRB3	-0.221606	0.912365	Pearson	Varying
CHSY3	-0.161724	0.695697	Pearson	Varying
TACC1	-0.816104	0.547187	Pearson	Varying
CEP57	-1.18312	0.254684	Pearson	Varying
CXXC4-AS1	-1.14321	0.512644	Pearson	Varying
ERO1A	-1.15091	0.456463	Pearson	Varying
SELENOI	-1.15866	0.222332	Pearson	Varying
EDIL3	-0.492034	0.424143	Pearson	Varying
SSFA2	-1.15014	0.40528	Pearson	Varying
RGS17	-1.201	0.582654	Pearson	Varying
EI24	-1.35554	0.340438	Pearson	Varying
MYT1L	-0.166905	0.891111	Pearson	Varying
SELENOW	-0.81928	0.523136	Pearson	Varying
GPHN	-0.111847	0.790377	Pearson	Varying
CA10	-0.475639	0.542023	Pearson	Varying
AL662796.1	-1.25295	0.359913	Pearson	Varying
RYK	-0.881104	0.276318	Pearson	Varying
UBP1	-1.14026	0.39084	Pearson	Varying
FRMPD4	0.0281348	0.642829	Pearson	Varying
PTPRO	-0.571287	0.0812167	Pearson	Varying
PTMS	-0.854929	0.372791	Pearson	Varying
GRIN1	0.0477097	0.772579	Pearson	Varying
ABCB9	-1.41618	0.290253	Pearson	Varying
GRM7	0.0593292	0.677463	Pearson	Varying
MIR99AHG	-0.0370596	0.606363	Pearson	Varying
ANKH	-0.686624	0.440603	Pearson	Varying
2023-09-11	-0.617818	0.536923	Pearson	Varying
ENOX1	-0.241919	0.477125	Pearson	Varying
MGAT4C	-0.387728	0.462345	Pearson	Varying
TNNT2	-1.29736	0.0978662	Pearson	Varying
TRHDE	-0.4503	0.393048	Pearson	Varying
PHF24	-1.25313	0.100374	Pearson	Varying
SLC16A7	-0.776834	0.63113	Pearson	Varying
PLXNA4	-0.720033	0.447168	Pearson	Varying
ZNF365	-0.688632	0.2879	Pearson	Varying
PFDN2	-1.25452	0.456008	Pearson	Varying
PTPRU	-1.37274	0.379352	Pearson	Varying
AP3B2	-1.08858	0.370567	Pearson	Varying
CERS6	-0.381878	0.78999	Pearson	Varying
PDE4DIP	-0.200954	0.522451	Pearson	Varying
SMC5	-1.06423	0.532096	Pearson	Varying
ESF1	-0.989685	0.505776	Pearson	Varying
TFDP2	-0.688575	0.628932	Pearson	Varying
LINC02306	-0.698571	0.244983	Pearson	Varying
CCDC186	-1.21563	0.439074	Pearson	Varying
NBL1	-1.22452	0.354826	Pearson	Varying
2023-09-07	-0.556148	0.508593	Pearson	Varying
GOLGA3	-1.18554	0.280139	Pearson	Varying
LANCL1	-1.12677	0.564606	Pearson	Varying
NRG1	0.0400534	0.320248	Pearson	Varying
AP2S1	-1.29236	0.311924	Pearson	Varying
NEFM	-1.35499	0.380662	Pearson	Varying
KIAA1671	-1.27398	0.209842	Pearson	Varying
SNAP25	0.0549284	0.634614	Pearson	Varying
MXI1	-1.09173	0.382722	Pearson	Varying
RHBDL3	-1.11921	0.253051	Pearson	Varying
SNAPC3	-1.29988	0.199462	Pearson	Varying
FAM19A1	-0.00773527	0.654549	Pearson	Varying
MAGI2	0.459026	0.677722	Pearson	Varying
GULP1	-0.807134	0.3564	Pearson	Varying
SLC5A4-AS1	-1.09207	0.60438	Pearson	Varying
KCTD16	0.000967673	0.546791	Pearson	Varying
RYR2	0.174163	0.534078	Pearson	Varying
LMO3	-0.421417	0.551912	Pearson	Varying
NLK	-0.373216	0.716501	Pearson	Varying
SPTBN1	-0.512146	0.739047	Pearson	Varying
SLMAP	-1.04202	0.396937	Pearson	Varying
SGIP1	-0.452783	0.665663	Pearson	Varying
MT-ND5	-0.542144	0.385908	Pearson	Varying
KHDRBS2	0.21092	0.292785	Pearson	Varying
DSCAM	0.0797032	0.728903	Pearson	Varying
LPP	-0.961887	0.273312	Pearson	Varying
NSF	-0.4197	0.893337	Pearson	Varying
GRIN2A	-0.0790914	0.995508	Pearson	Varying
ELOB	-1.21418	0.397306	Pearson	Varying
STX8	-1.02384	0.47672	Pearson	Varying
FOXP1	-0.217623	0.733421	Pearson	Varying
LIN52	-1.2642	0.318432	Pearson	Varying
FRMD4A	0.232721	0.965564	Pearson	Varying
RORA	0.0603298	0.749026	Pearson	Varying
ST6GALNAC3	-0.8366	0.391983	Pearson	Varying
AP2M1	-0.793695	0.530474	Pearson	Varying
IFT172	-1.18892	0.341772	Pearson	Varying
SORCS1	-0.231837	0.518925	Pearson	Varying
CMTM4	-0.990565	0.219618	Pearson	Varying
MCF2L	-0.972665	0.701418	Pearson	Varying
PSIP1	-0.844315	0.57541	Pearson	Varying
UBE2D3	-0.700061	0.459214	Pearson	Varying
MACF1	-0.459068	0.561913	Pearson	Varying
MAST2	-1.36161	0.215661	Pearson	Varying
KAT6B	-0.747661	0.762232	Pearson	Varying
WRN	-1.16818	0.468148	Pearson	Varying
PPM1L	-0.382656	0.68527	Pearson	Varying
CXXC5	-0.927611	0.487167	Pearson	Varying
RIT2	-0.628507	0.505929	Pearson	Varying
NDUFS5	-1.35801	0.252461	Pearson	Varying
SRGAP3	-0.572278	0.558811	Pearson	Varying
ARHGAP32	-0.193071	0.826515	Pearson	Varying
ARHGAP44	-0.726843	0.596357	Pearson	Varying
CNTNAP5	-0.100989	0.557692	Pearson	Varying
HCFC1R1	-1.2845	0.301717	Pearson	Varying
NUS1	-1.41566	0.189425	Pearson	Varying
CACNG8	-0.854362	0.521955	Pearson	Varying
ZNF804B	-0.404337	0.544821	Pearson	Varying
CHD6	-0.741467	0.558501	Pearson	Varying
CDH2	-0.418237	0.50859	Pearson	Varying
ADK	-0.605094	0.330898	Pearson	Varying
NSD2	-1.04175	0.446119	Pearson	Varying
AP1S1	-1.33066	0.354842	Pearson	Varying
GABBR1	-1.00252	0.424421	Pearson	Varying
ST6GALNAC5	-0.150184	0.32903	Pearson	Varying
ARHGEF28	-1.08914	0.431603	Pearson	Varying
RUNDC3B	-0.751231	0.553789	Pearson	Varying
MTUS2	-0.161246	0.719819	Pearson	Varying
ODR4	-1.3461	0.480645	Pearson	Varying
MT-ND2	0.0106757	0.50181	Pearson	Varying
AC025159.1	-0.628047	0.509252	Pearson	Varying
TNKS	-0.543248	0.493989	Pearson	Varying
ZNF438	-1.20174	0.236433	Pearson	Varying
LINC00461	-0.71272	0.28897	Pearson	Varying
LONRF2	-0.672257	0.415514	Pearson	Varying
MAGI1	-0.281979	1	Pearson	Varying
UQCRH	-1.22225	0.218991	Pearson	Varying
TMEFF2	-0.423461	0.781293	Pearson	Varying
PEX5	-1.3883	0.0459812	Pearson	Varying
DHFR	-0.768966	0.50755	Pearson	Varying
KTN1	-0.876072	0.680727	Pearson	Varying
ZNHIT6	-1.31957	0.453697	Pearson	Varying
CXXC4	-1.21354	0.301228	Pearson	Varying
NLGN1	0.176781	0.584527	Pearson	Varying
MXD1	-1.2528	0.350143	Pearson	Varying
FSTL4	-0.428432	0.535792	Pearson	Varying
PPP3CB	-0.820407	0.555865	Pearson	Varying
XIST	-0.343188	0.273151	Pearson	Varying
CTNND2	0.145203	0.566585	Pearson	Varying
NELL1	-0.442773	0.523181	Pearson	Varying
NBEA	0.0405844	0.783205	Pearson	Varying
SV2B	-0.381887	0.765867	Pearson	Varying
MAPK8IP1	-1.0307	0.490993	Pearson	Varying
CSNK1G3	-1.1018	0.310441	Pearson	Varying
DDX17	-0.430009	0.677883	Pearson	Varying
GRSF1	-1.38892	0.258777	Pearson	Varying
IMMP2L	-0.320366	0.58778	Pearson	Varying
HSP90AB1	-0.43292	0.683241	Pearson	Varying
TMEM232	-0.378912	0.411243	Pearson	Varying
FAT3	-0.238172	0.733407	Pearson	Varying
NAP1L2	-1.10338	0.434878	Pearson	Varying
FOXP2	-0.615414	0.0886344	Pearson	Varying
RABGAP1L	-0.235533	0.811755	Pearson	Varying
RASAL2	-0.224562	0.844939	Pearson	Varying
INPP5B	-1.3732	0.321523	Pearson	Varying
TRAP1	-1.26429	0.183772	Pearson	Varying
UNC80	-0.449795	0.445199	Pearson	Varying
PRMT2	-1.26711	0.134028	Pearson	Varying
FAM214A	-1.04035	0.54675	Pearson	Varying
PDE10A	-0.63148	0.400718	Pearson	Varying
CAMKK2	-0.963428	0.289808	Pearson	Varying
NWD2	-0.797891	0.374678	Pearson	Varying
KAZN	0.0675597	0.502004	Pearson	Varying
GABPB1	-1.38616	0.178484	Pearson	Varying
FAM135B	-0.801966	0.229558	Pearson	Varying
HMGCLL1	-0.950664	0.245975	Pearson	Varying
ANKRD49	-1.3542	0.366521	Pearson	Varying
ARIH2	-1.19732	0.324399	Pearson	Varying
MINK1	-1.34804	0.166951	Pearson	Varying
CDH13	-0.433367	0.41424	Pearson	Varying
IL1RAPL2	-0.498723	0.455946	Pearson	Varying
TANC2	-0.271039	0.506784	Pearson	Varying
BEX4	-1.18444	0.540761	Pearson	Varying
SLC24A4	-1.32407	0.142143	Pearson	Varying
LINC00923	-1.28199	0.115275	Pearson	Varying
SAMD12	-0.193426	0.63419	Pearson	Varying
SH3GL2	-0.288916	0.821035	Pearson	Varying
CAMK2A	-0.212978	0.394337	Pearson	Varying
NAA50	-1.2443	0.160231	Pearson	Varying
ALG13	-1.14016	0.431135	Pearson	Varying
ZNF292	-0.575046	0.893586	Pearson	Varying
PCF11	-1.27403	0.431563	Pearson	Varying
SPEG	-1.39971	0.013811	Pearson	Varying
ANKS1B	0.425613	0.726726	Pearson	Varying
AK5	-0.251351	0.579492	Pearson	Varying
PKNOX2	-0.822487	0.416677	Pearson	Varying
PAK1	-0.657869	0.430624	Pearson	Varying
CDH18	0.0408964	0.532772	Pearson	Varying
NCOA2	-0.785957	0.535215	Pearson	Varying
RASGRF2	-0.568023	0.410335	Pearson	Varying
SELENOT	-1.3178	0.114308	Pearson	Varying
KCNH7	-0.0966596	0.455775	Pearson	Varying
ZRANB2	-0.837993	0.341982	Pearson	Varying
RICTOR	-0.757062	0.48247	Pearson	Varying
ATP2B2	-0.432574	0.598274	Pearson	Varying
ARID1B	-0.278286	0.859139	Pearson	Varying
TSPAN13	-1.12355	0.473737	Pearson	Varying
DENND1B	-1.03871	0.625964	Pearson	Varying
SHPRH	-0.789247	0.417541	Pearson	Varying
CYLD	-1.16109	0.303804	Pearson	Varying
ZSWIM6	-0.598454	0.535808	Pearson	Varying
EPB41L5	-1.11716	0.423654	Pearson	Varying
STMN1	-0.812564	0.403596	Pearson	Varying
ASPH	-0.819864	0.495034	Pearson	Varying
AKAP9	-0.746561	0.658307	Pearson	Varying
SOX5	-0.14652	0.51263	Pearson	Varying
NUMA1	-1.06979	0.310172	Pearson	Varying
SLIT3	-0.753639	0.288229	Pearson	Varying
PHLPP1	-0.988118	0.334167	Pearson	Varying
NPHP1	-1.43086	0.298559	Pearson	Varying
KCNH1	-0.68355	0.808701	Pearson	Varying
GRIA2	0.0675143	0.762937	Pearson	Varying
GPC6	-0.487222	0.512398	Pearson	Varying
GRIK2	-0.0349521	0.568179	Pearson	Varying
RNPS1	-1.02715	0.309533	Pearson	Varying
PCDH9	0.667482	0.0517433	Pearson	Constant
MT-CO1	0.416275	0.0809561	Pearson	Constant
RAPGEF5	-0.136311	-0.0376566	Pearson	Constant
TRIO	-0.301632	-0.00695065	Pearson	Constant
MNAT1	-0.497396	-0.0227804	Pearson	Constant
RYBP	-1.12782	0.0676989	Pearson	Constant
FBXL17	-0.197771	0.0755649	Pearson	Constant
EPN1	-1.2542	0.00511561	Pearson	Constant
KCNIP4	1.10794	0.0303179	Pearson	Constant
RTN1	-0.210289	0.0218148	Pearson	Constant
HSPH1	-0.772851	-0.0233429	Pearson	Constant
POT1	-1.40468	0.0113964	Pearson	Constant
CADPS	-0.144307	-0.0275709	Pearson	Constant
PHACTR1	0.16222	0.00213398	Pearson	Constant
HECW1	-0.198785	0.0247611	Pearson	Constant
MACROD2	-0.00877478	-0.0525832	Pearson	Constant
MALAT1	1.22974	-0.0879671	Pearson	Constant
NALCN	-0.475818	0.0143769	Pearson	Constant
PLEKHA5	-0.15148	-0.0293728	Pearson	Constant
MT-ND3	0.647767	-0.00421679	Pearson	Constant
ADGRB3	0.651849	0.035046	Pearson	Constant
ATP2B3	-1.41777	0.0346459	Pearson	Constant
CDH8	-0.436643	-0.0197853	Pearson	Constant
FBXO11	-0.731699	-0.0174984	Pearson	Constant
CELF2	0.389147	0.0443529	Pearson	Constant
MTMR9	-1.30256	-0.0392478	Pearson	Constant
PDZD2	-0.286222	-0.100985	Pearson	Constant
RIMS2	0.192687	-0.00477812	Pearson	Constant
ODF2L	-0.860851	0.0397765	Pearson	Constant
CSMD1	0.729024	0.0725264	Pearson	Constant
KCNQ5	0.427276	-0.0547536	Pearson	Constant
SGCE	-1.031	0.00458616	Pearson	Constant
GALNTL6	-0.278128	-0.0212205	Pearson	Constant
IQCJ-SCHIP1	0.355873	0.068206	Pearson	Constant
MT-CO2	0.502436	0.0553975	Pearson	Constant
SCAI	-0.714535	-0.0231935	Pearson	Constant
LINGO2	0.0745412	-0.0214351	Pearson	Constant
NRXN3	0.477185	0.0638847	Pearson	Constant
STXBP5L	0.177407	0.0612723	Pearson	Constant
ADD1	-0.850398	0.0358096	Pearson	Constant
EEF1A2	-0.51606	-0.0659695	Pearson	Constant
ATRNL1	0.288052	-0.0217296	Pearson	Constant
ANK2	0.22597	0.0315668	Pearson	Constant
CAND1	-1.13973	-0.0163904	Pearson	Constant
PTPRT	-0.16552	0.026062	Pearson	Constant
DLGAP2	0.0284543	-0.0171874	Pearson	Constant
FGF14	0.478816	0.0781584	Pearson	Constant
TMX4	-1.07142	0.0138146	Pearson	Constant
FBXW7	-0.304723	0.0219005	Pearson	Constant
PPP6R3	-0.841285	0.025944	Pearson	Constant
PDE1A	-0.0559357	-0.0469408	Pearson	Constant
CLCN3	-0.947212	0.0348147	Pearson	Constant
DPP10	0.399814	-0.00595866	Pearson	Constant
MT-CO3	0.494981	-0.0177484	Pearson	Constant
CHN1	0.104249	0.0320391	Pearson	Constant
AGBL4	0.123234	-0.0182539	Pearson	Constant
AC092691.1	0.00838354	-0.00825788	Pearson	Constant
LRRTM4	0.621951	0.0559403	Pearson	Constant
GTDC1	-0.393476	0.0759132	Pearson	Constant
KDM6A	-0.966468	0.00858349	Pearson	Constant
EIF5A	-1.10991	-0.0221591	Pearson	Constant
NRGN	-0.0554043	-0.0270537	Pearson	Constant
CAMSAP2	-0.560912	-0.0424832	Pearson	Constant
SSH2	-0.589666	0.0190637	Pearson	Constant
SETBP1	-0.475081	0.030043	Pearson	Constant
KALRN	0.129161	-0.0142924	Pearson	Constant
CBL	-1.27453	0.027332	Pearson	Constant
CHD9	-0.586716	0.0630549	Pearson	Constant
MBD5	-0.250348	-0.0437473	Pearson	Constant
LINC01266	-1.38882	-0.0264006	Pearson	Constant
TMEM106B	-0.945687	0.0100891	Pearson	Constant
CACNA2D3	-0.0197517	0.030902	Pearson	Constant
PWWP2A	-1.41172	-0.0432976	Pearson	Constant
APBB2	-0.862501	-0.0094614	Pearson	Constant
CFL1	-0.825424	0.0553944	Pearson	Constant
NLGN2	-1.3292	-0.0378268	Pearson	Constant
KCNQ3	-0.22214	0.0302659	Pearson	Constant
U91319.1	-1.21009	-0.019671	Pearson	Constant
LRRC4C	0.0394358	-0.0250764	Pearson	Constant
UGGT1	-1.32571	-0.0072963	Pearson	Constant
SIPA1L1	-0.101301	0.00317577	Pearson	Constant
MBNL1	-0.37928	-0.0422659	Pearson	Constant
DOCK4	-0.327483	0.022739	Pearson	Constant
FTX	0.0851221	-0.0148306	Pearson	Constant
PPFIA2	0.0559117	0.030536	Pearson	Constant
GABRA1	-0.648069	-0.0258773	Pearson	Constant
ARHGEF7	-0.55554	-0.0615057	Pearson	Constant
CCSER1	0.217497	0.0181056	Pearson	Constant
LRIG2	-1.43011	0.0665839	Pearson	Constant
POU6F2	-0.349322	0.037614	Pearson	Constant
PLCL1	-0.41529	0.0594212	Pearson	Constant
USP32	-1.1343	0.0200665	Pearson	Constant
DLG2	0.581769	-0.0697658	Pearson	Constant
IL1RAPL1	0.17586	0.0504	Pearson	Constant
DTNB	-0.643089	-0.0712454	Pearson	Constant
MT-ND4	0.422403	-0.018786	Pearson	Constant
ADGRL3	0.255419	-0.0304999	Pearson	Constant
BCAR1	-1.28688	0.0528165	Pearson	Constant
PLCB1	0.268786	-0.0478804	Pearson	Constant
CANX	-1.08194	0.0270602	Pearson	Constant
DCC	-0.136684	0.00164158	Pearson	Constant
SNTG1	0.250012	0.054337	Pearson	Constant
TENM2	0.266729	-0.0168635	Pearson	Constant
RBFOX1	0.738068	0.0172037	Pearson	Constant
RAC1	-1.07692	-0.0172684	Pearson	Constant
CTNNA2	0.338429	0.0566833	Pearson	Constant
SYNRG	-1.26537	0.00308564	Pearson	Constant
RALYL	0.487133	-0.0123832	Pearson	Constant
PHF3	-0.768088	-0.0535379	Pearson	Constant
MT-CYB	-0.0076606	0.0688126	Pearson	Constant
HCN1	-0.231932	0.0350846	Pearson	Constant
AC007388.1	-0.759616	0.0479987	Pearson	Constant
GPBP1L1	-1.27414	-0.0333048	Pearson	Constant
RAPGEF2	-0.19464	0.0443232	Pearson	Constant
INPP4B	-0.350784	-0.0104255	Pearson	Constant
2023-03-04	-1.37459	-0.0840026	Pearson	Constant
LSAMP	0.53212	0.0112589	Pearson	Constant
PACRGL	-1.27531	-0.0155977	Pearson	Constant
FGF12	0.170633	0.0935543	Pearson	Constant
DGKI	-0.197483	-0.0208928	Pearson	Constant
CSMD3	0.0907081	0.0236177	Pearson	Constant
PDE4D	0.476056	-0.00169899	Pearson	Constant
KIAA1211L	-0.651119	-0.0310224	Pearson	Constant
OPCML	0.479877	0.0123739	Pearson	Constant
USP49	-1.26624	-0.0466531	Pearson	Constant
CADM2	0.679805	0.0167361	Pearson	Constant
ANK3	0.0118021	-0.0196545	Pearson	Constant
CNTNAP2	0.585454	0.0555558	Pearson	Constant
ATP1B1	-0.46612	0.0255183	Pearson	Constant
SPRED1	-1.00748	0.0310316	Pearson	Constant
RTN3	-0.219586	-0.00684018	Pearson	Constant
NKAIN2	0.330755	-0.000660109	Pearson	Constant
HS2ST1	-1.20126	0.058336	Pearson	Constant
TRAF3IP2-AS1	-0.83196	0.0171327	Pearson	Constant
MARK1	-0.747107	0.00615405	Pearson	Constant
ADGRL2	-0.0320202	0.0090417	Pearson	Constant
FBXO44	-0.773229	0.0546333	Pearson	Constant
MYCBP2	-0.208267	0.0170128	Pearson	Constant
CNOT4	-0.922904	0.00579902	Pearson	Constant
SYT1	0.671351	0.0298975	Pearson	Constant
CLU	-0.311644	-0.00399689	Pearson	Constant
SYNGR1	-0.877801	-0.0158242	Pearson	Constant
DST	-0.192954	0.0234626	Pearson	Constant
CMIP	-0.634408	0.051475	Pearson	Constant
NRXN1	0.605455	-0.0333201	Pearson	Constant
MT-ATP6	0.445429	-0.108389	Pearson	Constant
SYNPO2	-0.858222	0.0122092	Pearson	Constant
KCNH3	-0.898591	0.0108244	Pearson	Constant
MSRA	-0.189486	0.0340416	Pearson	Constant
GABRB2	-0.11593	0.0635889	Pearson	Constant
SLC26A3	-0.505225	-0.00422641	Pearson	Constant
PEX5L	-0.114005	0.0490272	Pearson	Constant
RAB22A	-1.4284	-0.015141	Pearson	Constant
RPS6KC1	-0.425671	-0.0207471	Pearson	Constant
ZNF385B	-0.204015	0.0521281	Pearson	Constant
HERC1	-0.351011	0.0274989	Pearson	Constant
TMEM175	-1.34715	0.0604206	Pearson	Constant
PPP2R2B	-0.00219608	-0.0453572	Pearson	Constant
MLLT10	-0.600747	-0.0294647	Pearson	Constant
CHSY1	-1.42971	0.0192398	Pearson	Constant
NEGR1	0.415916	0.00187113	Pearson	Constant
DMD	0.118861	0.102087	Pearson	Constant
PRKCB	-0.0848559	0.0505768	Pearson	Constant
DLGAP1	0.371278	-0.0168971	Pearson	Constant
CHRM3	0.0199811	-0.000546966	Pearson	Constant
STPG2	-1.20331	-0.0224685	Pearson	Constant
NOL4	-0.550561	0.0210011	Pearson	Constant
LRRC7	0.143406	0.0326707	Pearson	Constant
AC016831.7	0.0279841	0.0451366	Pearson	Constant
LINC00599	-0.730452	0.0113971	Pearson	Constant
EPHA6	-0.221411	0.0181219	Pearson	Constant
SERPINI1	-0.54007	-0.0477316	Pearson	Constant
NSD1	-0.900912	-0.0196868	Pearson	Constant
CSTF3	-0.999196	0.00395413	Pearson	Constant
PRKCE	-0.349933	0.010589	Pearson	Constant
FNDC3A	-0.868647	0.0302754	Pearson	Constant
DMTN	-0.864895	0.0713911	Pearson	Constant
PHF14	-0.579104	0.0566515	Pearson	Constant
TCF7L2	-1.27384	0.0637681	Pearson	Constant
NIM1K	-1.13328	-0.0353607	Pearson	Constant
CCDC138	-1.20325	0.0198887	Pearson	Constant
FNDC3B	-1.15322	-0.0112817	Pearson	Constant
GNAQ	-0.282103	-0.0979075	Pearson	Constant
LAMA2	-0.62203	-0.023627	Pearson	Constant
CDS2	-1.21255	0.0196617	Pearson	Constant
KSR2	-0.488452	0.0215039	Pearson	Constant
ROBO2	0.297046	-0.077174	Pearson	Constant
TMEM132B	-0.317771	-0.0242427	Pearson	Constant
CAMK2B	-0.377568	-0.0442351	Pearson	Constant
KIAA1549L	-0.393916	-0.0487884	Pearson	Constant
EIF4G3	-0.305417	0.10523	Pearson	Constant
TET2	-1.26702	-0.0168943	Pearson	Constant
AAK1	-0.460992	-0.0132548	Pearson	Constant
DGKB	0.0508447	-0.00080693	Pearson	Constant
TMA7	-1.23255	0.0490426	Pearson	Constant
LRBA	-0.587687	-0.00680356	Pearson	Constant
CEP295	-1.23802	-0.0250886	Pearson	Constant
NKTR	-0.752004	0.0650963	Pearson	Constant
TBC1D10B	-1.42259	0.0139454	Pearson	Constant
PDP1	-0.92217	0.00639374	Pearson	Constant
SCD5	-0.925372	0.0038366	Pearson	Constant
MKLN1	-0.425472	0.110818	Pearson	Constant
STAMBPL1	-0.894267	0.00716757	Pearson	Constant
AC022639.1	-0.743687	0.00334652	Pearson	Constant
RTN4	-0.362708	-0.0424229	Pearson	Constant
SERINC3	-0.737291	-0.00599716	Pearson	Constant
SLIT1	-0.844932	0.0106176	Pearson	Constant
SLC12A6	-1.28149	0.00838473	Pearson	Constant
MIB2	-1.00481	0.0519347	Pearson	Constant
KDM4C	-0.664682	-0.0198228	Pearson	Constant
SUCLG1	-1.32494	-0.00296538	Pearson	Constant
PTPRD	0.659332	-0.0583364	Pearson	Constant
CNRIP1	-1.20685	-0.0226593	Pearson	Constant
ANAPC1	-1.20162	-0.0227748	Pearson	Constant
AKAP13	-1.14431	0.0165055	Pearson	Constant
GUCY1B1	-0.804711	-0.000490098	Pearson	Constant
GSK3B	-0.614028	0.0141144	Pearson	Constant
CYP7B1	-1.36944	0.000395218	Pearson	Constant
CYHR1	-1.07755	0.0337687	Pearson	Constant
FSCN1	-1.2887	-0.0122991	Pearson	Constant
PREPL	-0.454444	0.0300467	Pearson	Constant
RPL32	-1.33579	0.0220307	Pearson	Constant
THUMPD3-AS1	-1.35303	0.0159549	Pearson	Constant
TMX3	-1.0784	0.09442	Pearson	Constant
CAMK2N1	-0.453805	0.0101018	Pearson	Constant
CSRNP3	-0.345248	0.0213685	Pearson	Constant
CYB5B	-1.27403	0.0401499	Pearson	Constant
TYW1	-1.18317	-0.0687674	Pearson	Constant
PPP2R1A	-0.638192	0.046222	Pearson	Constant
PLPPR2	-1.10728	0.0579442	Pearson	Constant
MDN1	-0.966309	0.0472668	Pearson	Constant
PNMA2	-0.790038	-0.0203164	Pearson	Constant
CLINT1	-1.39188	-0.0111798	Pearson	Constant
AHCYL2	-0.865673	-0.0119278	Pearson	Constant
CCDC171	-0.807486	0.0271381	Pearson	Constant
IFNGR2	-1.41199	0.116574	Pearson	Constant
APC	-0.977313	0.00315534	Pearson	Constant
ARL15	-0.400635	0.0461562	Pearson	Constant
MED13L	-0.410306	-0.00769909	Pearson	Constant
PUM2	-0.692628	0.0163971	Pearson	Constant
GRID2	-0.0871571	0.0329786	Pearson	Constant
QDPR	-1.16388	0.0876054	Pearson	Constant
COBL	-0.594797	0.060267	Pearson	Constant
LDB2	0.0421337	-0.0202163	Pearson	Constant
UNC5D	-0.00805593	0.0501382	Pearson	Constant
PTK2	-0.223621	-0.0270527	Pearson	Constant
SPTAN1	-0.591371	0.0152677	Pearson	Constant
ATP6V0D1	-1.19583	0.0427614	Pearson	Constant
SNN	-1.43087	-0.0567033	Pearson	Constant
TMEM161B	-1.27066	-0.00254132	Pearson	Constant
NRCAM	-0.121402	-0.0447525	Pearson	Constant
CYFIP2	-0.720587	0.0104052	Pearson	Constant
PTPRK	0.0756898	0.039916	Pearson	Constant
DPP6	-0.0917925	0.00041343	Pearson	Constant
PPM1E	-0.676111	-0.0358764	Pearson	Constant
ARPP19	-0.500816	0.00703367	Pearson	Constant
NRG3	0.594458	-0.0771352	Pearson	Constant
LIN7A	-0.722426	0.0365208	Pearson	Constant
ABI1	-0.930322	-0.000815175	Pearson	Constant
JAZF1	-0.500566	-0.011241	Pearson	Constant
HMBOX1	-1.0625	0.0182011	Pearson	Constant
CACNA1D	-0.633151	-0.0268359	Pearson	Constant
AKT3	-0.0924652	-0.0375657	Pearson	Constant
GPS2	-1.32718	0.0867367	Pearson	Constant
DAB1	-0.292437	-0.0173429	Pearson	Constant
LINC01122	-0.484475	0.00178363	Pearson	Constant
MAP1B	-0.0286102	-0.0801529	Pearson	Constant
ARHGAP21	-0.525761	-0.0153874	Pearson	Constant
TBC1D5	-0.374543	-0.0590449	Pearson	Constant
NCS1	-0.946644	-0.018679	Pearson	Constant
FAM49A	-0.689474	0.112096	Pearson	Constant
MYO5A	-0.427114	0.059281	Pearson	Constant
EPS15	-0.983615	-0.0426266	Pearson	Constant
TFCP2	-1.16268	-0.0190887	Pearson	Constant
DSTN	-1.00063	-0.00980493	Pearson	Constant
MIR124-2HG	-0.884561	0.0293402	Pearson	Constant
RABL6	-0.945553	-0.0116427	Pearson	Constant
TSC22D1	-0.394234	-0.0564188	Pearson	Constant
NELL2	-0.00850511	0.0108493	Pearson	Constant
USP15	-0.88104	-0.0147157	Pearson	Constant
SLC24A2	-0.239192	0.0648813	Pearson	Constant
SLC8A1	0.101871	0.095601	Pearson	Constant
PPFIA4	-0.909312	0.0278334	Pearson	Constant
SH3GL3	-0.61558	-0.0450517	Pearson	Constant
CNNM2	-0.929021	0.0431003	Pearson	Constant
SRCIN1	-0.796871	0.00710024	Pearson	Constant
HERC2	-0.676364	0.0263861	Pearson	Constant
SPOCK1	-0.341549	0.0219418	Pearson	Constant
ACTG1	-0.931447	-0.0320183	Pearson	Constant
GABRB3	-0.221606	0.0513652	Pearson	Constant
CHSY3	-0.161724	-0.0160797	Pearson	Constant
TACC1	-0.816104	-0.0293538	Pearson	Constant
CEP57	-1.18312	-0.0100693	Pearson	Constant
CXXC4-AS1	-1.14321	0.00982866	Pearson	Constant
ERO1A	-1.15091	0.0393925	Pearson	Constant
SELENOI	-1.15866	0.0447856	Pearson	Constant
EDIL3	-0.492034	-0.0360189	Pearson	Constant
SSFA2	-1.15014	-0.0720384	Pearson	Constant
RGS17	-1.201	0.0424005	Pearson	Constant
EI24	-1.35554	-0.0419341	Pearson	Constant
MYT1L	-0.166905	0.0296307	Pearson	Constant
SELENOW	-0.81928	0.0345976	Pearson	Constant
GPHN	-0.111847	0.0329908	Pearson	Constant
CA10	-0.475639	0.00950486	Pearson	Constant
AL662796.1	-1.25295	0.0289397	Pearson	Constant
RYK	-0.881104	-0.0715952	Pearson	Constant
UBP1	-1.14026	0.036458	Pearson	Constant
FRMPD4	0.0281348	-0.0280435	Pearson	Constant
PTPRO	-0.571287	-0.00294235	Pearson	Constant
PTMS	-0.854929	-0.0104405	Pearson	Constant
GRIN1	0.0477097	-0.0311904	Pearson	Constant
ABCB9	-1.41618	-0.0249213	Pearson	Constant
GRM7	0.0593292	0.100842	Pearson	Constant
MIR99AHG	-0.0370596	0.037027	Pearson	Constant
ANKH	-0.686624	0.0167534	Pearson	Constant
2023-09-11	-0.617818	-0.0221765	Pearson	Constant
ENOX1	-0.241919	-0.0106878	Pearson	Constant
MGAT4C	-0.387728	0.05919	Pearson	Constant
TNNT2	-1.29736	-0.000769593	Pearson	Constant
TRHDE	-0.4503	-0.0106706	Pearson	Constant
PHF24	-1.25313	0.0482749	Pearson	Constant
SLC16A7	-0.776834	0.00590129	Pearson	Constant
PLXNA4	-0.720033	-0.0204098	Pearson	Constant
ZNF365	-0.688632	-0.118486	Pearson	Constant
PFDN2	-1.25452	0.0232233	Pearson	Constant
PTPRU	-1.37274	0.083823	Pearson	Constant
AP3B2	-1.08858	0.0266687	Pearson	Constant
CERS6	-0.381878	0.0573088	Pearson	Constant
PDE4DIP	-0.200954	-0.0103141	Pearson	Constant
SMC5	-1.06423	0.0361167	Pearson	Constant
ESF1	-0.989685	-0.0360888	Pearson	Constant
TFDP2	-0.688575	0.0927633	Pearson	Constant
LINC02306	-0.698571	-0.0670733	Pearson	Constant
CCDC186	-1.21563	-0.0991442	Pearson	Constant
NBL1	-1.22452	-0.0207924	Pearson	Constant
2023-09-07	-0.556148	0.0152107	Pearson	Constant
GOLGA3	-1.18554	0.0613052	Pearson	Constant
LANCL1	-1.12677	0.0559702	Pearson	Constant
NRG1	0.0400534	0.0429504	Pearson	Constant
AP2S1	-1.29236	-0.0785249	Pearson	Constant
NEFM	-1.35499	0.0358326	Pearson	Constant
KIAA1671	-1.27398	0.0408154	Pearson	Constant
SNAP25	0.0549284	0.0335164	Pearson	Constant
MXI1	-1.09173	0.00490781	Pearson	Constant
RHBDL3	-1.11921	-0.0288153	Pearson	Constant
SNAPC3	-1.29988	0.0541355	Pearson	Constant
FAM19A1	-0.00773527	0.0197537	Pearson	Constant
MAGI2	0.459026	-0.008245	Pearson	Constant
GULP1	-0.807134	0.0592899	Pearson	Constant
SLC5A4-AS1	-1.09207	0.0743834	Pearson	Constant
KCTD16	0.000967673	0.000448763	Pearson	Constant
RYR2	0.174163	-0.00352866	Pearson	Constant
LMO3	-0.421417	-0.0382511	Pearson	Constant
NLK	-0.373216	0.011049	Pearson	Constant
SPTBN1	-0.512146	0.0416033	Pearson	Constant
SLMAP	-1.04202	0.00104624	Pearson	Constant
SGIP1	-0.452783	-0.0304139	Pearson	Constant
MT-ND5	-0.542144	-0.0525054	Pearson	Constant
KHDRBS2	0.21092	-0.0195776	Pearson	Constant
DSCAM	0.0797032	0.0477141	Pearson	Constant
LPP	-0.961887	-0.0136252	Pearson	Constant
NSF	-0.4197	0.0392406	Pearson	Constant
GRIN2A	-0.0790914	-0.00255871	Pearson	Constant
ELOB	-1.21418	0.0590076	Pearson	Constant
STX8	-1.02384	-0.00689762	Pearson	Constant
FOXP1	-0.217623	-0.010042	Pearson	Constant
LIN52	-1.2642	0.0612705	Pearson	Constant
FRMD4A	0.232721	-0.0414293	Pearson	Constant
RORA	0.0603298	0.0669476	Pearson	Constant
ST6GALNAC3	-0.8366	0.00305805	Pearson	Constant
AP2M1	-0.793695	-0.0253465	Pearson	Constant
IFT172	-1.18892	0.0474945	Pearson	Constant
SORCS1	-0.231837	0.0638607	Pearson	Constant
CMTM4	-0.990565	0.0101644	Pearson	Constant
MCF2L	-0.972665	0.00272814	Pearson	Constant
PSIP1	-0.844315	-0.00909849	Pearson	Constant
UBE2D3	-0.700061	-0.0402344	Pearson	Constant
MACF1	-0.459068	0.07483	Pearson	Constant
MAST2	-1.36161	-0.0476342	Pearson	Constant
KAT6B	-0.747661	0.0406586	Pearson	Constant
WRN	-1.16818	-0.0469067	Pearson	Constant
PPM1L	-0.382656	-0.0427164	Pearson	Constant
CXXC5	-0.927611	0.0678829	Pearson	Constant
RIT2	-0.628507	0.0294957	Pearson	Constant
NDUFS5	-1.35801	-0.0328058	Pearson	Constant
SRGAP3	-0.572278	0.0443638	Pearson	Constant
ARHGAP32	-0.193071	0.0049229	Pearson	Constant
ARHGAP44	-0.726843	0.0466688	Pearson	Constant
CNTNAP5	-0.100989	0.0650113	Pearson	Constant
HCFC1R1	-1.2845	-0.107104	Pearson	Constant
NUS1	-1.41566	0.0478001	Pearson	Constant
CACNG8	-0.854362	0.0177725	Pearson	Constant
ZNF804B	-0.404337	-0.0215796	Pearson	Constant
CHD6	-0.741467	0.0585759	Pearson	Constant
CDH2	-0.418237	0.00294281	Pearson	Constant
ADK	-0.605094	-0.037786	Pearson	Constant
NSD2	-1.04175	-0.0259465	Pearson	Constant
AP1S1	-1.33066	-0.0572081	Pearson	Constant
GABBR1	-1.00252	-0.0057232	Pearson	Constant
ST6GALNAC5	-0.150184	-0.0572148	Pearson	Constant
ARHGEF28	-1.08914	-0.0376581	Pearson	Constant
RUNDC3B	-0.751231	0.0430162	Pearson	Constant
MTUS2	-0.161246	0.0646736	Pearson	Constant
ODR4	-1.3461	0.0185158	Pearson	Constant
MT-ND2	0.0106757	-0.0413409	Pearson	Constant
AC025159.1	-0.628047	-0.0350422	Pearson	Constant
TNKS	-0.543248	0.0164908	Pearson	Constant
ZNF438	-1.20174	0.00800912	Pearson	Constant
LINC00461	-0.71272	-0.100529	Pearson	Constant
LONRF2	-0.672257	0.0202826	Pearson	Constant
MAGI1	-0.281979	0.0808835	Pearson	Constant
UQCRH	-1.22225	-0.0403531	Pearson	Constant
TMEFF2	-0.423461	0.0137697	Pearson	Constant
PEX5	-1.3883	-0.0916599	Pearson	Constant
DHFR	-0.768966	-0.0741192	Pearson	Constant
KTN1	-0.876072	-0.0474281	Pearson	Constant
ZNHIT6	-1.31957	0.0206928	Pearson	Constant
CXXC4	-1.21354	0.0144058	Pearson	Constant
NLGN1	0.176781	0.0402045	Pearson	Constant
MXD1	-1.2528	0.0576356	Pearson	Constant
FSTL4	-0.428432	0.0502505	Pearson	Constant
PPP3CB	-0.820407	-0.0300957	Pearson	Constant
XIST	-0.343188	-0.027041	Pearson	Constant
CTNND2	0.145203	-0.00326142	Pearson	Constant
NELL1	-0.442773	-0.0349205	Pearson	Constant
NBEA	0.0405844	-0.0747594	Pearson	Constant
SV2B	-0.381887	0.0322397	Pearson	Constant
MAPK8IP1	-1.0307	0.0600324	Pearson	Constant
CSNK1G3	-1.1018	0.026842	Pearson	Constant
DDX17	-0.430009	-0.0574127	Pearson	Constant
GRSF1	-1.38892	-0.0260085	Pearson	Constant
IMMP2L	-0.320366	0.0119943	Pearson	Constant
HSP90AB1	-0.43292	0.00818358	Pearson	Constant
TMEM232	-0.378912	0.00686299	Pearson	Constant
FAT3	-0.238172	0.0332208	Pearson	Constant
NAP1L2	-1.10338	0.000863786	Pearson	Constant
FOXP2	-0.615414	0.0333432	Pearson	Constant
RABGAP1L	-0.235533	-0.0306714	Pearson	Constant
RASAL2	-0.224562	-0.0358673	Pearson	Constant
INPP5B	-1.3732	0.0692445	Pearson	Constant
TRAP1	-1.26429	-0.0129496	Pearson	Constant
UNC80	-0.449795	-0.0473473	Pearson	Constant
PRMT2	-1.26711	0.0147067	Pearson	Constant
FAM214A	-1.04035	-0.0718386	Pearson	Constant
PDE10A	-0.63148	-0.000954935	Pearson	Constant
CAMKK2	-0.963428	0.0762043	Pearson	Constant
NWD2	-0.797891	-0.0352226	Pearson	Constant
KAZN	0.0675597	0.036161	Pearson	Constant
GABPB1	-1.38616	-0.0163155	Pearson	Constant
FAM135B	-0.801966	0.0493507	Pearson	Constant
HMGCLL1	-0.950664	0.0663546	Pearson	Constant
ANKRD49	-1.3542	0.0633839	Pearson	Constant
ARIH2	-1.19732	0.0978812	Pearson	Constant
MINK1	-1.34804	0.0237764	Pearson	Constant
CDH13	-0.433367	-0.0304667	Pearson	Constant
IL1RAPL2	-0.498723	0.0487724	Pearson	Constant
TANC2	-0.271039	-0.00680017	Pearson	Constant
BEX4	-1.18444	-0.0629009	Pearson	Constant
SLC24A4	-1.32407	0.0144593	Pearson	Constant
LINC00923	-1.28199	-0.00948972	Pearson	Constant
SAMD12	-0.193426	0.050999	Pearson	Constant
SH3GL2	-0.288916	-0.00077931	Pearson	Constant
CAMK2A	-0.212978	-0.00216549	Pearson	Constant
NAA50	-1.2443	0.0421979	Pearson	Constant
ALG13	-1.14016	0.0213424	Pearson	Constant
ZNF292	-0.575046	-0.0577249	Pearson	Constant
PCF11	-1.27403	-0.027414	Pearson	Constant
SPEG	-1.39971	0.0387004	Pearson	Constant
ANKS1B	0.425613	0.00460737	Pearson	Constant
AK5	-0.251351	0.0564239	Pearson	Constant
PKNOX2	-0.822487	0.0750573	Pearson	Constant
PAK1	-0.657869	0.0518639	Pearson	Constant
CDH18	0.0408964	-0.00510421	Pearson	Constant
NCOA2	-0.785957	-0.0690166	Pearson	Constant
RASGRF2	-0.568023	-0.0539527	Pearson	Constant
SELENOT	-1.3178	0.0180443	Pearson	Constant
KCNH7	-0.0966596	-0.0221303	Pearson	Constant
ZRANB2	-0.837993	0.00550062	Pearson	Constant
RICTOR	-0.757062	0.00624557	Pearson	Constant
ATP2B2	-0.432574	-0.0425073	Pearson	Constant
ARID1B	-0.278286	0.0237987	Pearson	Constant
TSPAN13	-1.12355	0.0212998	Pearson	Constant
DENND1B	-1.03871	0.000176433	Pearson	Constant
SHPRH	-0.789247	-0.050461	Pearson	Constant
CYLD	-1.16109	0.00404353	Pearson	Constant
ZSWIM6	-0.598454	-0.027432	Pearson	Constant
EPB41L5	-1.11716	0.0300177	Pearson	Constant
STMN1	-0.812564	0.013274	Pearson	Constant
ASPH	-0.819864	-0.0293031	Pearson	Constant
AKAP9	-0.746561	-0.0216762	Pearson	Constant
SOX5	-0.14652	-0.0181094	Pearson	Constant
NUMA1	-1.06979	-0.00591873	Pearson	Constant
SLIT3	-0.753639	0.0243316	Pearson	Constant
PHLPP1	-0.988118	-0.012732	Pearson	Constant
NPHP1	-1.43086	0.0224294	Pearson	Constant
KCNH1	-0.68355	0.00523901	Pearson	Constant
GRIA2	0.0675143	-0.0473586	Pearson	Constant
GPC6	-0.487222	-0.11753	Pearson	Constant
GRIK2	-0.0349521	-0.00751683	Pearson	Constant
RNPS1	-1.02715	0.0103113	Pearson	Constant
PCDH9	0.667482	0.252598	Spearman	Varying
MT-CO1	0.416275	0.47113	Spearman	Varying
RAPGEF5	-0.136311	0.28237	Spearman	Varying
TRIO	-0.301632	0.509677	Spearman	Varying
MNAT1	-0.497396	0.676369	Spearman	Varying
RYBP	-1.12782	0.592678	Spearman	Varying
FBXL17	-0.197771	0.381803	Spearman	Varying
EPN1	-1.2542	0.637717	Spearman	Varying
KCNIP4	1.10794	-0.077701	Spearman	Varying
RTN1	-0.210289	0.428979	Spearman	Varying
HSPH1	-0.772851	0.702857	Spearman	Varying
POT1	-1.40468	0.527559	Spearman	Varying
CADPS	-0.144307	0.446527	Spearman	Varying
PHACTR1	0.16222	0.262181	Spearman	Varying
HECW1	-0.198785	0.607209	Spearman	Varying
MACROD2	-0.00877478	0.303629	Spearman	Varying
MALAT1	1.22974	0.0631034	Spearman	Varying
NALCN	-0.475818	0.530102	Spearman	Varying
PLEKHA5	-0.15148	0.340474	Spearman	Varying
MT-ND3	0.647767	0.243675	Spearman	Varying
ADGRB3	0.651849	-0.252935	Spearman	Varying
ATP2B3	-1.41777	0.453153	Spearman	Varying
CDH8	-0.436643	0.631223	Spearman	Varying
FBXO11	-0.731699	0.919886	Spearman	Varying
CELF2	0.389147	0.307466	Spearman	Varying
MTMR9	-1.30256	0.645521	Spearman	Varying
PDZD2	-0.286222	0.324111	Spearman	Varying
RIMS2	0.192687	0.264776	Spearman	Varying
ODF2L	-0.860851	0.698646	Spearman	Varying
CSMD1	0.729024	0.122468	Spearman	Varying
KCNQ5	0.427276	0.11376	Spearman	Varying
SGCE	-1.031	0.645524	Spearman	Varying
GALNTL6	-0.278128	0.608626	Spearman	Varying
IQCJ-SCHIP1	0.355873	0.1979	Spearman	Varying
MT-CO2	0.502436	0.00194904	Spearman	Varying
SCAI	-0.714535	0.826257	Spearman	Varying
LINGO2	0.0745412	0.320351	Spearman	Varying
NRXN3	0.477185	0.368157	Spearman	Varying
STXBP5L	0.177407	0.349672	Spearman	Varying
ADD1	-0.850398	0.880608	Spearman	Varying
EEF1A2	-0.51606	0.689627	Spearman	Varying
ATRNL1	0.288052	0.161797	Spearman	Varying
ANK2	0.22597	0.437856	Spearman	Varying
CAND1	-1.13973	0.671653	Spearman	Varying
PTPRT	-0.16552	0.42235	Spearman	Varying
DLGAP2	0.0284543	0.261746	Spearman	Varying
FGF14	0.478816	0.225533	Spearman	Varying
TMX4	-1.07142	0.808211	Spearman	Varying
FBXW7	-0.304723	0.47025	Spearman	Varying
PPP6R3	-0.841285	0.684316	Spearman	Varying
PDE1A	-0.0559357	0.386462	Spearman	Varying
CLCN3	-0.947212	0.501175	Spearman	Varying
DPP10	0.399814	0.0463191	Spearman	Varying
MT-CO3	0.494981	0.460053	Spearman	Varying
CHN1	0.104249	0.230699	Spearman	Varying
AGBL4	0.123234	0.360376	Spearman	Varying
AC092691.1	0.00838354	0.361641	Spearman	Varying
LRRTM4	0.621951	0.214618	Spearman	Varying
GTDC1	-0.393476	0.756868	Spearman	Varying
KDM6A	-0.966468	0.580535	Spearman	Varying
EIF5A	-1.10991	0.60561	Spearman	Varying
NRGN	-0.0554043	0.67655	Spearman	Varying
CAMSAP2	-0.560912	0.96588	Spearman	Varying
SSH2	-0.589666	0.545564	Spearman	Varying
SETBP1	-0.475081	0.780733	Spearman	Varying
KALRN	0.129161	0.0132495	Spearman	Varying
CBL	-1.27453	0.572857	Spearman	Varying
CHD9	-0.586716	0.816331	Spearman	Varying
MBD5	-0.250348	0.797563	Spearman	Varying
LINC01266	-1.38882	0.414554	Spearman	Varying
TMEM106B	-0.945687	0.596889	Spearman	Varying
CACNA2D3	-0.0197517	0.251088	Spearman	Varying
PWWP2A	-1.41172	0.574442	Spearman	Varying
APBB2	-0.862501	0.602937	Spearman	Varying
CFL1	-0.825424	0.740577	Spearman	Varying
NLGN2	-1.3292	0.582472	Spearman	Varying
KCNQ3	-0.22214	0.66386	Spearman	Varying
U91319.1	-1.21009	0.660757	Spearman	Varying
LRRC4C	0.0394358	0.387444	Spearman	Varying
UGGT1	-1.32571	0.595515	Spearman	Varying
SIPA1L1	-0.101301	0.570896	Spearman	Varying
MBNL1	-0.37928	0.619192	Spearman	Varying
DOCK4	-0.327483	0.488136	Spearman	Varying
FTX	0.0851221	0.364375	Spearman	Varying
PPFIA2	0.0559117	0.338406	Spearman	Varying
GABRA1	-0.648069	0.824674	Spearman	Varying
ARHGEF7	-0.55554	0.731667	Spearman	Varying
CCSER1	0.217497	0.192289	Spearman	Varying
LRIG2	-1.43011	0.54041	Spearman	Varying
POU6F2	-0.349322	0.580037	Spearman	Varying
PLCL1	-0.41529	0.597907	Spearman	Varying
USP32	-1.1343	0.571619	Spearman	Varying
DLG2	0.581769	0.139906	Spearman	Varying
IL1RAPL1	0.17586	0.449031	Spearman	Varying
DTNB	-0.643089	0.812063	Spearman	Varying
MT-ND4	0.422403	0.24237	Spearman	Varying
ADGRL3	0.255419	0.0913732	Spearman	Varying
BCAR1	-1.28688	0.668237	Spearman	Varying
PLCB1	0.268786	0.265762	Spearman	Varying
CANX	-1.08194	0.707615	Spearman	Varying
DCC	-0.136684	0.377041	Spearman	Varying
SNTG1	0.250012	0.0955977	Spearman	Varying
TENM2	0.266729	0.0871243	Spearman	Varying
RBFOX1	0.738068	-0.138846	Spearman	Varying
RAC1	-1.07692	0.829699	Spearman	Varying
CTNNA2	0.338429	0.216334	Spearman	Varying
SYNRG	-1.26537	0.690735	Spearman	Varying
RALYL	0.487133	-0.0061147	Spearman	Varying
PHF3	-0.768088	0.579367	Spearman	Varying
MT-CYB	-0.0076606	0.738133	Spearman	Varying
HCN1	-0.231932	0.53267	Spearman	Varying
AC007388.1	-0.759616	0.673776	Spearman	Varying
GPBP1L1	-1.27414	0.657624	Spearman	Varying
RAPGEF2	-0.19464	0.535737	Spearman	Varying
INPP4B	-0.350784	0.582386	Spearman	Varying
2023-03-04	-1.37459	0.556315	Spearman	Varying
LSAMP	0.53212	0.000828609	Spearman	Varying
PACRGL	-1.27531	0.636788	Spearman	Varying
FGF12	0.170633	0.193033	Spearman	Varying
DGKI	-0.197483	0.594681	Spearman	Varying
CSMD3	0.0907081	0.365487	Spearman	Varying
PDE4D	0.476056	0.468171	Spearman	Varying
KIAA1211L	-0.651119	0.582031	Spearman	Varying
OPCML	0.479877	0.234818	Spearman	Varying
USP49	-1.26624	0.39377	Spearman	Varying
CADM2	0.679805	0.00191471	Spearman	Varying
ANK3	0.0118021	0.369149	Spearman	Varying
CNTNAP2	0.585454	0.260022	Spearman	Varying
ATP1B1	-0.46612	0.656413	Spearman	Varying
SPRED1	-1.00748	0.667913	Spearman	Varying
RTN3	-0.219586	0.359263	Spearman	Varying
NKAIN2	0.330755	0.121044	Spearman	Varying
HS2ST1	-1.20126	0.628477	Spearman	Varying
TRAF3IP2-AS1	-0.83196	0.766445	Spearman	Varying
MARK1	-0.747107	0.649768	Spearman	Varying
ADGRL2	-0.0320202	0.46605	Spearman	Varying
FBXO44	-0.773229	0.854677	Spearman	Varying
MYCBP2	-0.208267	0.602361	Spearman	Varying
CNOT4	-0.922904	0.702607	Spearman	Varying
SYT1	0.671351	0.227137	Spearman	Varying
CLU	-0.311644	0.719935	Spearman	Varying
SYNGR1	-0.877801	0.634436	Spearman	Varying
DST	-0.192954	0.613811	Spearman	Varying
CMIP	-0.634408	0.801265	Spearman	Varying
NRXN1	0.605455	0.533767	Spearman	Varying
MT-ATP6	0.445429	0.0529863	Spearman	Varying
SYNPO2	-0.858222	0.761052	Spearman	Varying
KCNH3	-0.898591	0.791684	Spearman	Varying
MSRA	-0.189486	0.65966	Spearman	Varying
GABRB2	-0.11593	0.41812	Spearman	Varying
SLC26A3	-0.505225	0.461937	Spearman	Varying
PEX5L	-0.114005	0.572483	Spearman	Varying
RAB22A	-1.4284	0.460796	Spearman	Varying
RPS6KC1	-0.425671	0.507942	Spearman	Varying
ZNF385B	-0.204015	0.410838	Spearman	Varying
HERC1	-0.351011	0.483981	Spearman	Varying
TMEM175	-1.34715	0.690797	Spearman	Varying
PPP2R2B	-0.00219608	0.511768	Spearman	Varying
MLLT10	-0.600747	0.676408	Spearman	Varying
CHSY1	-1.42971	0.43396	Spearman	Varying
NEGR1	0.415916	0.331954	Spearman	Varying
DMD	0.118861	0.504083	Spearman	Varying
PRKCB	-0.0848559	0.368152	Spearman	Varying
DLGAP1	0.371278	0.0952942	Spearman	Varying
CHRM3	0.0199811	0.352491	Spearman	Varying
STPG2	-1.20331	0.402596	Spearman	Varying
NOL4	-0.550561	0.67959	Spearman	Varying
LRRC7	0.143406	0.297893	Spearman	Varying
AC016831.7	0.0279841	0.48055	Spearman	Varying
LINC00599	-0.730452	0.809235	Spearman	Varying
EPHA6	-0.221411	0.321811	Spearman	Varying
SERPINI1	-0.54007	0.528017	Spearman	Varying
NSD1	-0.900912	0.717252	Spearman	Varying
CSTF3	-0.999196	0.650509	Spearman	Varying
PRKCE	-0.349933	0.520339	Spearman	Varying
FNDC3A	-0.868647	0.99153	Spearman	Varying
DMTN	-0.864895	0.921641	Spearman	Varying
PHF14	-0.579104	0.828824	Spearman	Varying
TCF7L2	-1.27384	0.617627	Spearman	Varying
NIM1K	-1.13328	0.51846	Spearman	Varying
CCDC138	-1.20325	0.585081	Spearman	Varying
FNDC3B	-1.15322	0.594343	Spearman	Varying
GNAQ	-0.282103	0.596254	Spearman	Varying
LAMA2	-0.62203	0.582545	Spearman	Varying
CDS2	-1.21255	0.675658	Spearman	Varying
KSR2	-0.488452	0.770332	Spearman	Varying
ROBO2	0.297046	0.24885	Spearman	Varying
TMEM132B	-0.317771	0.368671	Spearman	Varying
CAMK2B	-0.377568	0.679947	Spearman	Varying
KIAA1549L	-0.393916	0.855331	Spearman	Varying
EIF4G3	-0.305417	0.547232	Spearman	Varying
TET2	-1.26702	0.715746	Spearman	Varying
AAK1	-0.460992	0.53333	Spearman	Varying
DGKB	0.0508447	-0.109446	Spearman	Varying
TMA7	-1.23255	0.530174	Spearman	Varying
LRBA	-0.587687	0.663667	Spearman	Varying
CEP295	-1.23802	0.63434	Spearman	Varying
NKTR	-0.752004	0.767593	Spearman	Varying
TBC1D10B	-1.42259	0.386306	Spearman	Varying
PDP1	-0.92217	0.642506	Spearman	Varying
SCD5	-0.925372	0.613772	Spearman	Varying
MKLN1	-0.425472	0.80413	Spearman	Varying
STAMBPL1	-0.894267	0.812394	Spearman	Varying
AC022639.1	-0.743687	0.616213	Spearman	Varying
RTN4	-0.362708	0.675045	Spearman	Varying
SERINC3	-0.737291	0.688248	Spearman	Varying
SLIT1	-0.844932	0.909007	Spearman	Varying
SLC12A6	-1.28149	0.457688	Spearman	Varying
MIB2	-1.00481	0.725443	Spearman	Varying
KDM4C	-0.664682	0.69504	Spearman	Varying
SUCLG1	-1.32494	0.659928	Spearman	Varying
PTPRD	0.659332	0.0969664	Spearman	Varying
CNRIP1	-1.20685	0.630672	Spearman	Varying
ANAPC1	-1.20162	0.521022	Spearman	Varying
AKAP13	-1.14431	0.410589	Spearman	Varying
GUCY1B1	-0.804711	0.776057	Spearman	Varying
GSK3B	-0.614028	0.847716	Spearman	Varying
CYP7B1	-1.36944	0.661449	Spearman	Varying
CYHR1	-1.07755	0.390822	Spearman	Varying
FSCN1	-1.2887	0.579866	Spearman	Varying
PREPL	-0.454444	0.799746	Spearman	Varying
RPL32	-1.33579	0.570327	Spearman	Varying
THUMPD3-AS1	-1.35303	0.597289	Spearman	Varying
TMX3	-1.0784	0.830572	Spearman	Varying
CAMK2N1	-0.453805	0.633596	Spearman	Varying
CSRNP3	-0.345248	0.595503	Spearman	Varying
CYB5B	-1.27403	0.694976	Spearman	Varying
TYW1	-1.18317	0.617997	Spearman	Varying
PPP2R1A	-0.638192	0.427889	Spearman	Varying
PLPPR2	-1.10728	0.708601	Spearman	Varying
MDN1	-0.966309	0.750108	Spearman	Varying
PNMA2	-0.790038	0.614653	Spearman	Varying
CLINT1	-1.39188	0.555131	Spearman	Varying
AHCYL2	-0.865673	0.708567	Spearman	Varying
CCDC171	-0.807486	0.627871	Spearman	Varying
IFNGR2	-1.41199	0.604662	Spearman	Varying
APC	-0.977313	0.861063	Spearman	Varying
ARL15	-0.400635	0.613083	Spearman	Varying
MED13L	-0.410306	0.609492	Spearman	Varying
PUM2	-0.692628	0.734475	Spearman	Varying
GRID2	-0.0871571	0.32763	Spearman	Varying
QDPR	-1.16388	0.590388	Spearman	Varying
COBL	-0.594797	0.728463	Spearman	Varying
LDB2	0.0421337	0.279557	Spearman	Varying
UNC5D	-0.00805593	0.332144	Spearman	Varying
PTK2	-0.223621	0.610634	Spearman	Varying
SPTAN1	-0.591371	0.604541	Spearman	Varying
ATP6V0D1	-1.19583	0.65033	Spearman	Varying
SNN	-1.43087	0.525652	Spearman	Varying
TMEM161B	-1.27066	0.697185	Spearman	Varying
NRCAM	-0.121402	0.606085	Spearman	Varying
CYFIP2	-0.720587	0.861113	Spearman	Varying
PTPRK	0.0756898	0.477827	Spearman	Varying
DPP6	-0.0917925	0.556054	Spearman	Varying
PPM1E	-0.676111	0.59897	Spearman	Varying
ARPP19	-0.500816	0.655568	Spearman	Varying
NRG3	0.594458	-0.298184	Spearman	Varying
LIN7A	-0.722426	0.669949	Spearman	Varying
ABI1	-0.930322	0.603431	Spearman	Varying
JAZF1	-0.500566	0.492262	Spearman	Varying
HMBOX1	-1.0625	0.690513	Spearman	Varying
CACNA1D	-0.633151	0.346362	Spearman	Varying
AKT3	-0.0924652	0.547255	Spearman	Varying
GPS2	-1.32718	0.492504	Spearman	Varying
DAB1	-0.292437	0.72155	Spearman	Varying
LINC01122	-0.484475	0.277496	Spearman	Varying
MAP1B	-0.0286102	0.458782	Spearman	Varying
ARHGAP21	-0.525761	0.677211	Spearman	Varying
TBC1D5	-0.374543	0.44178	Spearman	Varying
NCS1	-0.946644	0.619172	Spearman	Varying
FAM49A	-0.689474	0.781663	Spearman	Varying
MYO5A	-0.427114	0.825204	Spearman	Varying
EPS15	-0.983615	0.765116	Spearman	Varying
TFCP2	-1.16268	0.679999	Spearman	Varying
DSTN	-1.00063	0.695583	Spearman	Varying
MIR124-2HG	-0.884561	0.854189	Spearman	Varying
RABL6	-0.945553	0.590435	Spearman	Varying
TSC22D1	-0.394234	0.468772	Spearman	Varying
NELL2	-0.00850511	0.357373	Spearman	Varying
USP15	-0.88104	0.586836	Spearman	Varying
SLC24A2	-0.239192	0.784317	Spearman	Varying
SLC8A1	0.101871	0.439502	Spearman	Varying
PPFIA4	-0.909312	0.741249	Spearman	Varying
SH3GL3	-0.61558	0.510042	Spearman	Varying
CNNM2	-0.929021	0.637312	Spearman	Varying
SRCIN1	-0.796871	0.644468	Spearman	Varying
HERC2	-0.676364	0.711179	Spearman	Varying
SPOCK1	-0.341549	0.857767	Spearman	Varying
ACTG1	-0.931447	0.709722	Spearman	Varying
GABRB3	-0.221606	0.738412	Spearman	Varying
CHSY3	-0.161724	0.519519	Spearman	Varying
TACC1	-0.816104	0.805111	Spearman	Varying
CEP57	-1.18312	0.572023	Spearman	Varying
CXXC4-AS1	-1.14321	0.795021	Spearman	Varying
ERO1A	-1.15091	0.815369	Spearman	Varying
SELENOI	-1.15866	0.497945	Spearman	Varying
EDIL3	-0.492034	0.545591	Spearman	Varying
SSFA2	-1.15014	0.634168	Spearman	Varying
RGS17	-1.201	0.880486	Spearman	Varying
EI24	-1.35554	0.589432	Spearman	Varying
MYT1L	-0.166905	0.65773	Spearman	Varying
SELENOW	-0.81928	0.717074	Spearman	Varying
GPHN	-0.111847	0.3941	Spearman	Varying
CA10	-0.475639	0.641829	Spearman	Varying
AL662796.1	-1.25295	0.646601	Spearman	Varying
RYK	-0.881104	0.569015	Spearman	Varying
UBP1	-1.14026	0.680111	Spearman	Varying
FRMPD4	0.0281348	0.238988	Spearman	Varying
PTPRO	-0.571287	0.337565	Spearman	Varying
PTMS	-0.854929	0.719812	Spearman	Varying
GRIN1	0.0477097	0.307047	Spearman	Varying
ABCB9	-1.41618	0.5168	Spearman	Varying
GRM7	0.0593292	0.354917	Spearman	Varying
MIR99AHG	-0.0370596	0.394064	Spearman	Varying
ANKH	-0.686624	0.662282	Spearman	Varying
2023-09-11	-0.617818	0.712741	Spearman	Varying
ENOX1	-0.241919	0.335233	Spearman	Varying
MGAT4C	-0.387728	0.572575	Spearman	Varying
TNNT2	-1.29736	0.385884	Spearman	Varying
TRHDE	-0.4503	0.511751	Spearman	Varying
PHF24	-1.25313	0.364752	Spearman	Varying
SLC16A7	-0.776834	0.854626	Spearman	Varying
PLXNA4	-0.720033	0.626131	Spearman	Varying
ZNF365	-0.688632	0.570126	Spearman	Varying
PFDN2	-1.25452	0.687943	Spearman	Varying
PTPRU	-1.37274	0.540546	Spearman	Varying
AP3B2	-1.08858	0.67729	Spearman	Varying
CERS6	-0.381878	0.766352	Spearman	Varying
PDE4DIP	-0.200954	0.270601	Spearman	Varying
SMC5	-1.06423	0.779881	Spearman	Varying
ESF1	-0.989685	0.739213	Spearman	Varying
TFDP2	-0.688575	0.858909	Spearman	Varying
LINC02306	-0.698571	0.384387	Spearman	Varying
CCDC186	-1.21563	0.611767	Spearman	Varying
NBL1	-1.22452	0.635953	Spearman	Varying
2023-09-07	-0.556148	0.697872	Spearman	Varying
GOLGA3	-1.18554	0.521434	Spearman	Varying
LANCL1	-1.12677	0.829457	Spearman	Varying
NRG1	0.0400534	0.247543	Spearman	Varying
AP2S1	-1.29236	0.507468	Spearman	Varying
NEFM	-1.35499	0.557654	Spearman	Varying
KIAA1671	-1.27398	0.500999	Spearman	Varying
SNAP25	0.0549284	0.306995	Spearman	Varying
MXI1	-1.09173	0.627693	Spearman	Varying
RHBDL3	-1.11921	0.519025	Spearman	Varying
SNAPC3	-1.29988	0.521702	Spearman	Varying
FAM19A1	-0.00773527	0.454092	Spearman	Varying
MAGI2	0.459026	0.262078	Spearman	Varying
GULP1	-0.807134	0.611862	Spearman	Varying
SLC5A4-AS1	-1.09207	0.837467	Spearman	Varying
KCTD16	0.000967673	0.325355	Spearman	Varying
RYR2	0.174163	0.237518	Spearman	Varying
LMO3	-0.421417	0.589443	Spearman	Varying
NLK	-0.373216	0.658498	Spearman	Varying
SPTBN1	-0.512146	0.820664	Spearman	Varying
SLMAP	-1.04202	0.728158	Spearman	Varying
SGIP1	-0.452783	0.727068	Spearman	Varying
MT-ND5	-0.542144	0.555835	Spearman	Varying
KHDRBS2	0.21092	-0.128517	Spearman	Varying
DSCAM	0.0797032	0.239316	Spearman	Varying
LPP	-0.961887	0.544856	Spearman	Varying
NSF	-0.4197	0.910764	Spearman	Varying
GRIN2A	-0.0790914	0.664691	Spearman	Varying
ELOB	-1.21418	0.645483	Spearman	Varying
STX8	-1.02384	0.761173	Spearman	Varying
FOXP1	-0.217623	0.602674	Spearman	Varying
LIN52	-1.2642	0.548195	Spearman	Varying
FRMD4A	0.232721	0.440355	Spearman	Varying
RORA	0.0603298	0.53395	Spearman	Varying
ST6GALNAC3	-0.8366	0.613728	Spearman	Varying
AP2M1	-0.793695	0.773418	Spearman	Varying
IFT172	-1.18892	0.608375	Spearman	Varying
SORCS1	-0.231837	0.504034	Spearman	Varying
CMTM4	-0.990565	0.575813	Spearman	Varying
MCF2L	-0.972665	0.909421	Spearman	Varying
PSIP1	-0.844315	0.801646	Spearman	Varying
UBE2D3	-0.700061	0.732532	Spearman	Varying
MACF1	-0.459068	0.666183	Spearman	Varying
MAST2	-1.36161	0.483666	Spearman	Varying
KAT6B	-0.747661	0.958749	Spearman	Varying
WRN	-1.16818	0.705149	Spearman	Varying
PPM1L	-0.382656	0.666687	Spearman	Varying
CXXC5	-0.927611	0.69784	Spearman	Varying
RIT2	-0.628507	0.692318	Spearman	Varying
NDUFS5	-1.35801	0.525925	Spearman	Varying
SRGAP3	-0.572278	0.667486	Spearman	Varying
ARHGAP32	-0.193071	0.657178	Spearman	Varying
ARHGAP44	-0.726843	0.765079	Spearman	Varying
CNTNAP5	-0.100989	0.435743	Spearman	Varying
HCFC1R1	-1.2845	0.521487	Spearman	Varying
NUS1	-1.41566	0.501544	Spearman	Varying
CACNG8	-0.854362	0.72086	Spearman	Varying
ZNF804B	-0.404337	0.714432	Spearman	Varying
CHD6	-0.741467	0.751643	Spearman	Varying
CDH2	-0.418237	0.593811	Spearman	Varying
ADK	-0.605094	0.558139	Spearman	Varying
NSD2	-1.04175	0.63807	Spearman	Varying
AP1S1	-1.33066	0.577468	Spearman	Varying
GABBR1	-1.00252	0.727806	Spearman	Varying
ST6GALNAC5	-0.150184	0.182674	Spearman	Varying
ARHGEF28	-1.08914	0.65316	Spearman	Varying
RUNDC3B	-0.751231	0.821362	Spearman	Varying
MTUS2	-0.161246	0.459077	Spearman	Varying
ODR4	-1.3461	0.667461	Spearman	Varying
MT-ND2	0.0106757	0.526377	Spearman	Varying
AC025159.1	-0.628047	0.728905	Spearman	Varying
TNKS	-0.543248	0.620577	Spearman	Varying
ZNF438	-1.20174	0.552551	Spearman	Varying
LINC00461	-0.71272	0.521278	Spearman	Varying
LONRF2	-0.672257	0.68762	Spearman	Varying
MAGI1	-0.281979	0.876533	Spearman	Varying
UQCRH	-1.22225	0.55944	Spearman	Varying
TMEFF2	-0.423461	0.834052	Spearman	Varying
PEX5	-1.3883	0.348675	Spearman	Varying
DHFR	-0.768966	0.783758	Spearman	Varying
KTN1	-0.876072	0.90214	Spearman	Varying
ZNHIT6	-1.31957	0.651375	Spearman	Varying
CXXC4	-1.21354	0.523457	Spearman	Varying
NLGN1	0.176781	0.24862	Spearman	Varying
MXD1	-1.2528	0.611261	Spearman	Varying
FSTL4	-0.428432	0.594654	Spearman	Varying
PPP3CB	-0.820407	0.758156	Spearman	Varying
XIST	-0.343188	0.264435	Spearman	Varying
CTNND2	0.145203	0.0781385	Spearman	Varying
NELL1	-0.442773	0.556755	Spearman	Varying
NBEA	0.0405844	0.319879	Spearman	Varying
SV2B	-0.381887	0.696158	Spearman	Varying
MAPK8IP1	-1.0307	0.789709	Spearman	Varying
CSNK1G3	-1.1018	0.688521	Spearman	Varying
DDX17	-0.430009	0.664495	Spearman	Varying
GRSF1	-1.38892	0.504707	Spearman	Varying
IMMP2L	-0.320366	0.492783	Spearman	Varying
HSP90AB1	-0.43292	0.788174	Spearman	Varying
TMEM232	-0.378912	0.429323	Spearman	Varying
FAT3	-0.238172	0.591472	Spearman	Varying
NAP1L2	-1.10338	0.672743	Spearman	Varying
FOXP2	-0.615414	0.290301	Spearman	Varying
RABGAP1L	-0.235533	0.633988	Spearman	Varying
RASAL2	-0.224562	0.639671	Spearman	Varying
INPP5B	-1.3732	0.585195	Spearman	Varying
TRAP1	-1.26429	0.491032	Spearman	Varying
UNC80	-0.449795	0.503179	Spearman	Varying
PRMT2	-1.26711	0.488223	Spearman	Varying
FAM214A	-1.04035	0.739466	Spearman	Varying
PDE10A	-0.63148	0.524268	Spearman	Varying
CAMKK2	-0.963428	0.60662	Spearman	Varying
NWD2	-0.797891	0.564429	Spearman	Varying
KAZN	0.0675597	0.243871	Spearman	Varying
GABPB1	-1.38616	0.459912	Spearman	Varying
FAM135B	-0.801966	0.550405	Spearman	Varying
HMGCLL1	-0.950664	0.560588	Spearman	Varying
ANKRD49	-1.3542	0.564233	Spearman	Varying
ARIH2	-1.19732	0.55492	Spearman	Varying
MINK1	-1.34804	0.411267	Spearman	Varying
CDH13	-0.433367	0.51324	Spearman	Varying
IL1RAPL2	-0.498723	0.577039	Spearman	Varying
TANC2	-0.271039	0.458402	Spearman	Varying
BEX4	-1.18444	0.794275	Spearman	Varying
SLC24A4	-1.32407	0.435286	Spearman	Varying
LINC00923	-1.28199	0.349438	Spearman	Varying
SAMD12	-0.193426	0.373778	Spearman	Varying
SH3GL2	-0.288916	0.723989	Spearman	Varying
CAMK2A	-0.212978	0.302597	Spearman	Varying
NAA50	-1.2443	0.461822	Spearman	Varying
ALG13	-1.14016	0.718809	Spearman	Varying
ZNF292	-0.575046	1	Spearman	Varying
PCF11	-1.27403	0.595088	Spearman	Varying
SPEG	-1.39971	0.368176	Spearman	Varying
ANKS1B	0.425613	0.343171	Spearman	Varying
AK5	-0.251351	0.558434	Spearman	Varying
PKNOX2	-0.822487	0.707542	Spearman	Varying
PAK1	-0.657869	0.646836	Spearman	Varying
CDH18	0.0408964	0.293428	Spearman	Varying
NCOA2	-0.785957	0.83802	Spearman	Varying
RASGRF2	-0.568023	0.564757	Spearman	Varying
SELENOT	-1.3178	0.478228	Spearman	Varying
KCNH7	-0.0966596	0.316618	Spearman	Varying
ZRANB2	-0.837993	0.637901	Spearman	Varying
RICTOR	-0.757062	0.694311	Spearman	Varying
ATP2B2	-0.432574	0.629728	Spearman	Varying
ARID1B	-0.278286	0.726602	Spearman	Varying
TSPAN13	-1.12355	0.762558	Spearman	Varying
DENND1B	-1.03871	0.802053	Spearman	Varying
SHPRH	-0.789247	0.611297	Spearman	Varying
CYLD	-1.16109	0.555506	Spearman	Varying
ZSWIM6	-0.598454	0.669975	Spearman	Varying
EPB41L5	-1.11716	0.6649	Spearman	Varying
STMN1	-0.812564	0.637762	Spearman	Varying
ASPH	-0.819864	0.804398	Spearman	Varying
AKAP9	-0.746561	0.868215	Spearman	Varying
SOX5	-0.14652	0.517385	Spearman	Varying
NUMA1	-1.06979	0.589948	Spearman	Varying
SLIT3	-0.753639	0.547128	Spearman	Varying
PHLPP1	-0.988118	0.606845	Spearman	Varying
NPHP1	-1.43086	0.542364	Spearman	Varying
KCNH1	-0.68355	0.997627	Spearman	Varying
GRIA2	0.0675143	0.330179	Spearman	Varying
GPC6	-0.487222	0.664284	Spearman	Varying
GRIK2	-0.0349521	0.375158	Spearman	Varying
RNPS1	-1.02715	0.505996	Spearman	Varying
PCDH9	0.667482	0.0546321	Spearman	Constant
MT-CO1	0.416275	0.0855183	Spearman	Constant
RAPGEF5	-0.136311	-0.0296421	Spearman	Constant
TRIO	-0.301632	-0.0034859	Spearman	Constant
MNAT1	-0.497396	-0.0180591	Spearman	Constant
RYBP	-1.12782	0.0877738	Spearman	Constant
FBXL17	-0.197771	0.0624716	Spearman	Constant
EPN1	-1.2542	0.018539	Spearman	Constant
KCNIP4	1.10794	-0.001165	Spearman	Constant
RTN1	-0.210289	0.0175806	Spearman	Constant
HSPH1	-0.772851	-0.0214124	Spearman	Constant
POT1	-1.40468	-0.00186794	Spearman	Constant
CADPS	-0.144307	-0.0298394	Spearman	Constant
PHACTR1	0.16222	-0.00134315	Spearman	Constant
HECW1	-0.198785	0.0111698	Spearman	Constant
MACROD2	-0.00877478	-0.0716323	Spearman	Constant
MALAT1	1.22974	-0.0925279	Spearman	Constant
NALCN	-0.475818	0.00708123	Spearman	Constant
PLEKHA5	-0.15148	-0.0429596	Spearman	Constant
MT-ND3	0.647767	0.00283482	Spearman	Constant
ADGRB3	0.651849	0.023197	Spearman	Constant
ATP2B3	-1.41777	0.0227714	Spearman	Constant
CDH8	-0.436643	-0.031858	Spearman	Constant
FBXO11	-0.731699	-0.0122326	Spearman	Constant
CELF2	0.389147	0.0313626	Spearman	Constant
MTMR9	-1.30256	-0.0407437	Spearman	Constant
PDZD2	-0.286222	-0.0913824	Spearman	Constant
RIMS2	0.192687	0.0197317	Spearman	Constant
ODF2L	-0.860851	0.0326178	Spearman	Constant
CSMD1	0.729024	0.0705546	Spearman	Constant
KCNQ5	0.427276	-0.0156854	Spearman	Constant
SGCE	-1.031	-0.0159961	Spearman	Constant
GALNTL6	-0.278128	-0.0060383	Spearman	Constant
IQCJ-SCHIP1	0.355873	0.0435339	Spearman	Constant
MT-CO2	0.502436	0.0367682	Spearman	Constant
SCAI	-0.714535	-0.0136647	Spearman	Constant
LINGO2	0.0745412	0.0105538	Spearman	Constant
NRXN3	0.477185	0.063674	Spearman	Constant
STXBP5L	0.177407	0.06818	Spearman	Constant
ADD1	-0.850398	0.0337563	Spearman	Constant
EEF1A2	-0.51606	-0.0488984	Spearman	Constant
ATRNL1	0.288052	-0.00325199	Spearman	Constant
ANK2	0.22597	0.0388413	Spearman	Constant
CAND1	-1.13973	-0.0170893	Spearman	Constant
PTPRT	-0.16552	0.0359344	Spearman	Constant
DLGAP2	0.0284543	-0.0125732	Spearman	Constant
FGF14	0.478816	0.088852	Spearman	Constant
TMX4	-1.07142	0.0172064	Spearman	Constant
FBXW7	-0.304723	0.0176564	Spearman	Constant
PPP6R3	-0.841285	0.0271445	Spearman	Constant
PDE1A	-0.0559357	-0.0520909	Spearman	Constant
CLCN3	-0.947212	0.0113117	Spearman	Constant
DPP10	0.399814	0.00355831	Spearman	Constant
MT-CO3	0.494981	-0.0190779	Spearman	Constant
CHN1	0.104249	0.0459233	Spearman	Constant
AGBL4	0.123234	-0.00286726	Spearman	Constant
AC092691.1	0.00838354	0.0343656	Spearman	Constant
LRRTM4	0.621951	0.0341567	Spearman	Constant
GTDC1	-0.393476	0.0660821	Spearman	Constant
KDM6A	-0.966468	0.0127255	Spearman	Constant
EIF5A	-1.10991	-0.0211244	Spearman	Constant
NRGN	-0.0554043	-0.0375731	Spearman	Constant
CAMSAP2	-0.560912	-0.0185121	Spearman	Constant
SSH2	-0.589666	0.00894653	Spearman	Constant
SETBP1	-0.475081	0.025206	Spearman	Constant
KALRN	0.129161	-0.0371459	Spearman	Constant
CBL	-1.27453	0.0195086	Spearman	Constant
CHD9	-0.586716	0.0656043	Spearman	Constant
MBD5	-0.250348	-0.04935	Spearman	Constant
LINC01266	-1.38882	-0.0155289	Spearman	Constant
TMEM106B	-0.945687	0.00197694	Spearman	Constant
CACNA2D3	-0.0197517	0.034872	Spearman	Constant
PWWP2A	-1.41172	-0.0316576	Spearman	Constant
APBB2	-0.862501	-0.000728531	Spearman	Constant
CFL1	-0.825424	0.054426	Spearman	Constant
NLGN2	-1.3292	-0.00338738	Spearman	Constant
KCNQ3	-0.22214	0.0409619	Spearman	Constant
U91319.1	-1.21009	0.0128139	Spearman	Constant
LRRC4C	0.0394358	-0.0219534	Spearman	Constant
UGGT1	-1.32571	0.0190505	Spearman	Constant
SIPA1L1	-0.101301	0.00920071	Spearman	Constant
MBNL1	-0.37928	-0.0492972	Spearman	Constant
DOCK4	-0.327483	0.0361066	Spearman	Constant
FTX	0.0851221	-0.0268142	Spearman	Constant
PPFIA2	0.0559117	0.0185374	Spearman	Constant
GABRA1	-0.648069	-0.0241155	Spearman	Constant
ARHGEF7	-0.55554	-0.0711526	Spearman	Constant
CCSER1	0.217497	0.0232018	Spearman	Constant
LRIG2	-1.43011	0.0663922	Spearman	Constant
POU6F2	-0.349322	0.0307984	Spearman	Constant
PLCL1	-0.41529	0.0450861	Spearman	Constant
USP32	-1.1343	0.0139381	Spearman	Constant
DLG2	0.581769	-0.0542156	Spearman	Constant
IL1RAPL1	0.17586	0.0453939	Spearman	Constant
DTNB	-0.643089	-0.0710736	Spearman	Constant
MT-ND4	0.422403	-0.0139708	Spearman	Constant
ADGRL3	0.255419	-0.00925348	Spearman	Constant
BCAR1	-1.28688	0.042363	Spearman	Constant
PLCB1	0.268786	-0.0637475	Spearman	Constant
CANX	-1.08194	0.0238445	Spearman	Constant
DCC	-0.136684	0.016471	Spearman	Constant
SNTG1	0.250012	0.0382171	Spearman	Constant
TENM2	0.266729	-0.0136361	Spearman	Constant
RBFOX1	0.738068	0.0185933	Spearman	Constant
RAC1	-1.07692	-0.0183893	Spearman	Constant
CTNNA2	0.338429	0.0406962	Spearman	Constant
SYNRG	-1.26537	0.0301193	Spearman	Constant
RALYL	0.487133	0.00481898	Spearman	Constant
PHF3	-0.768088	-0.0421842	Spearman	Constant
MT-CYB	-0.0076606	0.0720784	Spearman	Constant
HCN1	-0.231932	0.0467594	Spearman	Constant
AC007388.1	-0.759616	0.0337727	Spearman	Constant
GPBP1L1	-1.27414	-0.0280258	Spearman	Constant
RAPGEF2	-0.19464	0.0376895	Spearman	Constant
INPP4B	-0.350784	-0.0390869	Spearman	Constant
2023-03-04	-1.37459	-0.080092	Spearman	Constant
LSAMP	0.53212	0.0173902	Spearman	Constant
PACRGL	-1.27531	-0.0331673	Spearman	Constant
FGF12	0.170633	0.069633	Spearman	Constant
DGKI	-0.197483	-0.0126293	Spearman	Constant
CSMD3	0.0907081	0.00826875	Spearman	Constant
PDE4D	0.476056	-0.0134976	Spearman	Constant
KIAA1211L	-0.651119	-0.0202047	Spearman	Constant
OPCML	0.479877	0.0515485	Spearman	Constant
USP49	-1.26624	-0.0426655	Spearman	Constant
CADM2	0.679805	0.0104553	Spearman	Constant
ANK3	0.0118021	-0.0247244	Spearman	Constant
CNTNAP2	0.585454	0.0447476	Spearman	Constant
ATP1B1	-0.46612	0.0241479	Spearman	Constant
SPRED1	-1.00748	0.0310304	Spearman	Constant
RTN3	-0.219586	-0.0184596	Spearman	Constant
NKAIN2	0.330755	-0.00321154	Spearman	Constant
HS2ST1	-1.20126	0.0608923	Spearman	Constant
TRAF3IP2-AS1	-0.83196	0.0151469	Spearman	Constant
MARK1	-0.747107	0.00846342	Spearman	Constant
ADGRL2	-0.0320202	0.0091058	Spearman	Constant
FBXO44	-0.773229	0.0221727	Spearman	Constant
MYCBP2	-0.208267	0.022452	Spearman	Constant
CNOT4	-0.922904	0.0100746	Spearman	Constant
SYT1	0.671351	0.0479647	Spearman	Constant
CLU	-0.311644	0.00374032	Spearman	Constant
SYNGR1	-0.877801	-0.0199372	Spearman	Constant
DST	-0.192954	0.0328098	Spearman	Constant
CMIP	-0.634408	0.0482811	Spearman	Constant
NRXN1	0.605455	-0.0292502	Spearman	Constant
MT-ATP6	0.445429	-0.103741	Spearman	Constant
SYNPO2	-0.858222	-0.0118466	Spearman	Constant
KCNH3	-0.898591	0.0190518	Spearman	Constant
MSRA	-0.189486	0.0263886	Spearman	Constant
GABRB2	-0.11593	0.0316435	Spearman	Constant
SLC26A3	-0.505225	-0.0195456	Spearman	Constant
PEX5L	-0.114005	0.0370982	Spearman	Constant
RAB22A	-1.4284	-0.0367926	Spearman	Constant
RPS6KC1	-0.425671	-0.0089827	Spearman	Constant
ZNF385B	-0.204015	0.0533433	Spearman	Constant
HERC1	-0.351011	0.0194852	Spearman	Constant
TMEM175	-1.34715	0.0745191	Spearman	Constant
PPP2R2B	-0.00219608	-0.0393273	Spearman	Constant
MLLT10	-0.600747	-0.0329931	Spearman	Constant
CHSY1	-1.42971	0.00508135	Spearman	Constant
NEGR1	0.415916	0.0444203	Spearman	Constant
DMD	0.118861	0.0728246	Spearman	Constant
PRKCB	-0.0848559	0.0483238	Spearman	Constant
DLGAP1	0.371278	-0.00997223	Spearman	Constant
CHRM3	0.0199811	-0.024787	Spearman	Constant
STPG2	-1.20331	-0.0234096	Spearman	Constant
NOL4	-0.550561	0.0206157	Spearman	Constant
LRRC7	0.143406	0.0444817	Spearman	Constant
AC016831.7	0.0279841	0.0562701	Spearman	Constant
LINC00599	-0.730452	-0.00849995	Spearman	Constant
EPHA6	-0.221411	0.0228894	Spearman	Constant
SERPINI1	-0.54007	-0.0393672	Spearman	Constant
NSD1	-0.900912	-0.0329998	Spearman	Constant
CSTF3	-0.999196	0.0169961	Spearman	Constant
PRKCE	-0.349933	0.0153034	Spearman	Constant
FNDC3A	-0.868647	0.0296926	Spearman	Constant
DMTN	-0.864895	0.0659986	Spearman	Constant
PHF14	-0.579104	0.0555525	Spearman	Constant
TCF7L2	-1.27384	0.0634158	Spearman	Constant
NIM1K	-1.13328	-0.0388565	Spearman	Constant
CCDC138	-1.20325	0.022864	Spearman	Constant
FNDC3B	-1.15322	-0.0202153	Spearman	Constant
GNAQ	-0.282103	-0.0761908	Spearman	Constant
LAMA2	-0.62203	-0.0176627	Spearman	Constant
CDS2	-1.21255	0.0122115	Spearman	Constant
KSR2	-0.488452	0.0199461	Spearman	Constant
ROBO2	0.297046	-0.0522211	Spearman	Constant
TMEM132B	-0.317771	-0.0263019	Spearman	Constant
CAMK2B	-0.377568	-0.0339038	Spearman	Constant
KIAA1549L	-0.393916	-0.0334124	Spearman	Constant
EIF4G3	-0.305417	0.0911303	Spearman	Constant
TET2	-1.26702	-0.00537094	Spearman	Constant
AAK1	-0.460992	-0.00582065	Spearman	Constant
DGKB	0.0508447	0.0160372	Spearman	Constant
TMA7	-1.23255	0.0416958	Spearman	Constant
LRBA	-0.587687	-0.0106337	Spearman	Constant
CEP295	-1.23802	-0.00292428	Spearman	Constant
NKTR	-0.752004	0.0619882	Spearman	Constant
TBC1D10B	-1.42259	0.00491906	Spearman	Constant
PDP1	-0.92217	-0.00135886	Spearman	Constant
SCD5	-0.925372	0.0209183	Spearman	Constant
MKLN1	-0.425472	0.101976	Spearman	Constant
STAMBPL1	-0.894267	-0.00381781	Spearman	Constant
AC022639.1	-0.743687	0.00428944	Spearman	Constant
RTN4	-0.362708	-0.0501982	Spearman	Constant
SERINC3	-0.737291	0.0111969	Spearman	Constant
SLIT1	-0.844932	0.0237362	Spearman	Constant
SLC12A6	-1.28149	0.0163989	Spearman	Constant
MIB2	-1.00481	0.0690392	Spearman	Constant
KDM4C	-0.664682	-0.00907672	Spearman	Constant
SUCLG1	-1.32494	-0.00702019	Spearman	Constant
PTPRD	0.659332	-0.0465548	Spearman	Constant
CNRIP1	-1.20685	-0.0164568	Spearman	Constant
ANAPC1	-1.20162	-0.0325342	Spearman	Constant
AKAP13	-1.14431	0.00399481	Spearman	Constant
GUCY1B1	-0.804711	-0.000853274	Spearman	Constant
GSK3B	-0.614028	0.0218565	Spearman	Constant
CYP7B1	-1.36944	0.0229837	Spearman	Constant
CYHR1	-1.07755	0.0441488	Spearman	Constant
FSCN1	-1.2887	-0.0242991	Spearman	Constant
PREPL	-0.454444	0.0318362	Spearman	Constant
RPL32	-1.33579	0.00445815	Spearman	Constant
THUMPD3-AS1	-1.35303	-0.00580372	Spearman	Constant
TMX3	-1.0784	0.106693	Spearman	Constant
CAMK2N1	-0.453805	0.00695932	Spearman	Constant
CSRNP3	-0.345248	0.0201603	Spearman	Constant
CYB5B	-1.27403	0.0357823	Spearman	Constant
TYW1	-1.18317	-0.0660921	Spearman	Constant
PPP2R1A	-0.638192	0.0493118	Spearman	Constant
PLPPR2	-1.10728	0.0302964	Spearman	Constant
MDN1	-0.966309	0.033767	Spearman	Constant
PNMA2	-0.790038	-0.0161123	Spearman	Constant
CLINT1	-1.39188	0.00442967	Spearman	Constant
AHCYL2	-0.865673	-0.0259336	Spearman	Constant
CCDC171	-0.807486	0.0135308	Spearman	Constant
IFNGR2	-1.41199	0.128005	Spearman	Constant
APC	-0.977313	0.0210273	Spearman	Constant
ARL15	-0.400635	0.0455231	Spearman	Constant
MED13L	-0.410306	-0.00893174	Spearman	Constant
PUM2	-0.692628	0.00241038	Spearman	Constant
GRID2	-0.0871571	0.036001	Spearman	Constant
QDPR	-1.16388	0.0813193	Spearman	Constant
COBL	-0.594797	0.0618744	Spearman	Constant
LDB2	0.0421337	0.00698478	Spearman	Constant
UNC5D	-0.00805593	0.0478545	Spearman	Constant
PTK2	-0.223621	-0.0204045	Spearman	Constant
SPTAN1	-0.591371	0.024257	Spearman	Constant
ATP6V0D1	-1.19583	0.0125495	Spearman	Constant
SNN	-1.43087	-0.0554286	Spearman	Constant
TMEM161B	-1.27066	0.00133172	Spearman	Constant
NRCAM	-0.121402	-0.0459018	Spearman	Constant
CYFIP2	-0.720587	0.00419737	Spearman	Constant
PTPRK	0.0756898	0.024607	Spearman	Constant
DPP6	-0.0917925	-0.000891586	Spearman	Constant
PPM1E	-0.676111	-0.0330534	Spearman	Constant
ARPP19	-0.500816	0.00707028	Spearman	Constant
NRG3	0.594458	-0.0245359	Spearman	Constant
LIN7A	-0.722426	0.0255073	Spearman	Constant
ABI1	-0.930322	0.00933365	Spearman	Constant
JAZF1	-0.500566	0.013573	Spearman	Constant
HMBOX1	-1.0625	0.0157664	Spearman	Constant
CACNA1D	-0.633151	-0.0107141	Spearman	Constant
AKT3	-0.0924652	-0.00852768	Spearman	Constant
GPS2	-1.32718	0.0803568	Spearman	Constant
DAB1	-0.292437	-0.0182915	Spearman	Constant
LINC01122	-0.484475	-0.00442803	Spearman	Constant
MAP1B	-0.0286102	-0.0601164	Spearman	Constant
ARHGAP21	-0.525761	-0.0080979	Spearman	Constant
TBC1D5	-0.374543	-0.0336165	Spearman	Constant
NCS1	-0.946644	-0.0189498	Spearman	Constant
FAM49A	-0.689474	0.105111	Spearman	Constant
MYO5A	-0.427114	0.0576109	Spearman	Constant
EPS15	-0.983615	-0.0305139	Spearman	Constant
TFCP2	-1.16268	0.00397616	Spearman	Constant
DSTN	-1.00063	-0.0254223	Spearman	Constant
MIR124-2HG	-0.884561	0.0258302	Spearman	Constant
RABL6	-0.945553	-0.00229218	Spearman	Constant
TSC22D1	-0.394234	-0.0483642	Spearman	Constant
NELL2	-0.00850511	0.0212017	Spearman	Constant
USP15	-0.88104	-0.0348396	Spearman	Constant
SLC24A2	-0.239192	0.0680992	Spearman	Constant
SLC8A1	0.101871	0.096091	Spearman	Constant
PPFIA4	-0.909312	0.0480267	Spearman	Constant
SH3GL3	-0.61558	-0.036616	Spearman	Constant
CNNM2	-0.929021	0.042193	Spearman	Constant
SRCIN1	-0.796871	-0.0119265	Spearman	Constant
HERC2	-0.676364	0.0157271	Spearman	Constant
SPOCK1	-0.341549	0.0215646	Spearman	Constant
ACTG1	-0.931447	-0.0391406	Spearman	Constant
GABRB3	-0.221606	0.0529325	Spearman	Constant
CHSY3	-0.161724	-0.00608311	Spearman	Constant
TACC1	-0.816104	-0.0422345	Spearman	Constant
CEP57	-1.18312	-0.0166639	Spearman	Constant
CXXC4-AS1	-1.14321	0.0169214	Spearman	Constant
ERO1A	-1.15091	0.0256993	Spearman	Constant
SELENOI	-1.15866	0.0524468	Spearman	Constant
EDIL3	-0.492034	-0.042429	Spearman	Constant
SSFA2	-1.15014	-0.0728395	Spearman	Constant
RGS17	-1.201	0.0484336	Spearman	Constant
EI24	-1.35554	-0.0490806	Spearman	Constant
MYT1L	-0.166905	0.00401541	Spearman	Constant
SELENOW	-0.81928	0.0289113	Spearman	Constant
GPHN	-0.111847	0.0146	Spearman	Constant
CA10	-0.475639	0.00589337	Spearman	Constant
AL662796.1	-1.25295	0.0553005	Spearman	Constant
RYK	-0.881104	-0.0518494	Spearman	Constant
UBP1	-1.14026	0.0273182	Spearman	Constant
FRMPD4	0.0281348	-0.0115484	Spearman	Constant
PTPRO	-0.571287	-0.00547094	Spearman	Constant
PTMS	-0.854929	-0.0247513	Spearman	Constant
GRIN1	0.0477097	-0.0500958	Spearman	Constant
ABCB9	-1.41618	-0.00777986	Spearman	Constant
GRM7	0.0593292	0.0658126	Spearman	Constant
MIR99AHG	-0.0370596	0.0249012	Spearman	Constant
ANKH	-0.686624	0.0299239	Spearman	Constant
2023-09-11	-0.617818	-0.020145	Spearman	Constant
ENOX1	-0.241919	-0.0166009	Spearman	Constant
MGAT4C	-0.387728	0.058253	Spearman	Constant
TNNT2	-1.29736	-0.0134806	Spearman	Constant
TRHDE	-0.4503	-0.00852307	Spearman	Constant
PHF24	-1.25313	0.0385657	Spearman	Constant
SLC16A7	-0.776834	0.0078967	Spearman	Constant
PLXNA4	-0.720033	-0.0254811	Spearman	Constant
ZNF365	-0.688632	-0.0958855	Spearman	Constant
PFDN2	-1.25452	0.0212675	Spearman	Constant
PTPRU	-1.37274	0.0790181	Spearman	Constant
AP3B2	-1.08858	0.00452443	Spearman	Constant
CERS6	-0.381878	0.0698159	Spearman	Constant
PDE4DIP	-0.200954	-0.00382899	Spearman	Constant
SMC5	-1.06423	0.0159478	Spearman	Constant
ESF1	-0.989685	-0.034231	Spearman	Constant
TFDP2	-0.688575	0.0692818	Spearman	Constant
LINC02306	-0.698571	-0.0399171	Spearman	Constant
CCDC186	-1.21563	-0.0959375	Spearman	Constant
NBL1	-1.22452	0.00459862	Spearman	Constant
2023-09-07	-0.556148	0.0090018	Spearman	Constant
GOLGA3	-1.18554	0.0361898	Spearman	Constant
LANCL1	-1.12677	0.0724187	Spearman	Constant
NRG1	0.0400534	0.0229673	Spearman	Constant
AP2S1	-1.29236	-0.0725273	Spearman	Constant
NEFM	-1.35499	0.0531922	Spearman	Constant
KIAA1671	-1.27398	0.0256544	Spearman	Constant
SNAP25	0.0549284	0.0218948	Spearman	Constant
MXI1	-1.09173	-0.005291	Spearman	Constant
RHBDL3	-1.11921	-0.048927	Spearman	Constant
SNAPC3	-1.29988	0.0203554	Spearman	Constant
FAM19A1	-0.00773527	0.037019	Spearman	Constant
MAGI2	0.459026	0.0042505	Spearman	Constant
GULP1	-0.807134	0.0578542	Spearman	Constant
SLC5A4-AS1	-1.09207	0.0626015	Spearman	Constant
KCTD16	0.000967673	0.00631144	Spearman	Constant
RYR2	0.174163	-0.00983914	Spearman	Constant
LMO3	-0.421417	-0.02758	Spearman	Constant
NLK	-0.373216	-0.00894444	Spearman	Constant
SPTBN1	-0.512146	0.0354711	Spearman	Constant
SLMAP	-1.04202	-0.000615667	Spearman	Constant
SGIP1	-0.452783	-0.0345308	Spearman	Constant
MT-ND5	-0.542144	-0.0359698	Spearman	Constant
KHDRBS2	0.21092	-0.0281964	Spearman	Constant
DSCAM	0.0797032	0.0138892	Spearman	Constant
LPP	-0.961887	-0.0229097	Spearman	Constant
NSF	-0.4197	0.0424697	Spearman	Constant
GRIN2A	-0.0790914	-0.015426	Spearman	Constant
ELOB	-1.21418	0.0553662	Spearman	Constant
STX8	-1.02384	-0.00877362	Spearman	Constant
FOXP1	-0.217623	-0.0199715	Spearman	Constant
LIN52	-1.2642	0.0635171	Spearman	Constant
FRMD4A	0.232721	-0.0141636	Spearman	Constant
RORA	0.0603298	0.0481712	Spearman	Constant
ST6GALNAC3	-0.8366	0.00529161	Spearman	Constant
AP2M1	-0.793695	-0.0304822	Spearman	Constant
IFT172	-1.18892	0.0407395	Spearman	Constant
SORCS1	-0.231837	0.073352	Spearman	Constant
CMTM4	-0.990565	0.0110061	Spearman	Constant
MCF2L	-0.972665	0.0230763	Spearman	Constant
PSIP1	-0.844315	0.000470736	Spearman	Constant
UBE2D3	-0.700061	-0.0196841	Spearman	Constant
MACF1	-0.459068	0.0722406	Spearman	Constant
MAST2	-1.36161	-0.0366732	Spearman	Constant
KAT6B	-0.747661	0.044563	Spearman	Constant
WRN	-1.16818	-0.042977	Spearman	Constant
PPM1L	-0.382656	-0.0270581	Spearman	Constant
CXXC5	-0.927611	0.0446591	Spearman	Constant
RIT2	-0.628507	0.0190904	Spearman	Constant
NDUFS5	-1.35801	-0.023401	Spearman	Constant
SRGAP3	-0.572278	0.0219802	Spearman	Constant
ARHGAP32	-0.193071	0.0242464	Spearman	Constant
ARHGAP44	-0.726843	0.0485672	Spearman	Constant
CNTNAP5	-0.100989	0.0606621	Spearman	Constant
HCFC1R1	-1.2845	-0.0852215	Spearman	Constant
NUS1	-1.41566	0.0277576	Spearman	Constant
CACNG8	-0.854362	-0.00917525	Spearman	Constant
ZNF804B	-0.404337	-0.0358629	Spearman	Constant
CHD6	-0.741467	0.0502018	Spearman	Constant
CDH2	-0.418237	-0.00585973	Spearman	Constant
ADK	-0.605094	-0.0378752	Spearman	Constant
NSD2	-1.04175	-0.0325575	Spearman	Constant
AP1S1	-1.33066	-0.0372538	Spearman	Constant
GABBR1	-1.00252	0.00774858	Spearman	Constant
ST6GALNAC5	-0.150184	-0.0609939	Spearman	Constant
ARHGEF28	-1.08914	-0.0442844	Spearman	Constant
RUNDC3B	-0.751231	0.0440933	Spearman	Constant
MTUS2	-0.161246	0.0453851	Spearman	Constant
ODR4	-1.3461	0.00876334	Spearman	Constant
MT-ND2	0.0106757	-0.0383535	Spearman	Constant
AC025159.1	-0.628047	-0.0192159	Spearman	Constant
TNKS	-0.543248	0.0165149	Spearman	Constant
ZNF438	-1.20174	5.83798e-05	Spearman	Constant
LINC00461	-0.71272	-0.0973895	Spearman	Constant
LONRF2	-0.672257	0.0146587	Spearman	Constant
MAGI1	-0.281979	0.0780002	Spearman	Constant
UQCRH	-1.22225	-0.0460902	Spearman	Constant
TMEFF2	-0.423461	0.0116434	Spearman	Constant
PEX5	-1.3883	-0.0694425	Spearman	Constant
DHFR	-0.768966	-0.0541546	Spearman	Constant
KTN1	-0.876072	-0.038547	Spearman	Constant
ZNHIT6	-1.31957	0.0416861	Spearman	Constant
CXXC4	-1.21354	0.00549733	Spearman	Constant
NLGN1	0.176781	0.040748	Spearman	Constant
MXD1	-1.2528	0.0463901	Spearman	Constant
FSTL4	-0.428432	0.043911	Spearman	Constant
PPP3CB	-0.820407	-0.00620112	Spearman	Constant
XIST	-0.343188	-0.0205046	Spearman	Constant
CTNND2	0.145203	-0.0202056	Spearman	Constant
NELL1	-0.442773	-0.0221879	Spearman	Constant
NBEA	0.0405844	-0.0662776	Spearman	Constant
SV2B	-0.381887	0.0169569	Spearman	Constant
MAPK8IP1	-1.0307	0.0609163	Spearman	Constant
CSNK1G3	-1.1018	0.0372751	Spearman	Constant
DDX17	-0.430009	-0.0587222	Spearman	Constant
GRSF1	-1.38892	-0.0244387	Spearman	Constant
IMMP2L	-0.320366	0.0131053	Spearman	Constant
HSP90AB1	-0.43292	0.0140378	Spearman	Constant
TMEM232	-0.378912	0.0102418	Spearman	Constant
FAT3	-0.238172	0.0397779	Spearman	Constant
NAP1L2	-1.10338	0.0067009	Spearman	Constant
FOXP2	-0.615414	0.0361147	Spearman	Constant
RABGAP1L	-0.235533	-0.0344725	Spearman	Constant
RASAL2	-0.224562	-0.0177319	Spearman	Constant
INPP5B	-1.3732	0.0710678	Spearman	Constant
TRAP1	-1.26429	0.00196681	Spearman	Constant
UNC80	-0.449795	-0.0619435	Spearman	Constant
PRMT2	-1.26711	0.00981399	Spearman	Constant
FAM214A	-1.04035	-0.0819653	Spearman	Constant
PDE10A	-0.63148	0.00162208	Spearman	Constant
CAMKK2	-0.963428	0.0766046	Spearman	Constant
NWD2	-0.797891	-0.0257325	Spearman	Constant
KAZN	0.0675597	0.0259263	Spearman	Constant
GABPB1	-1.38616	0.00230708	Spearman	Constant
FAM135B	-0.801966	0.0458922	Spearman	Constant
HMGCLL1	-0.950664	0.0297574	Spearman	Constant
ANKRD49	-1.3542	0.0497182	Spearman	Constant
ARIH2	-1.19732	0.0788308	Spearman	Constant
MINK1	-1.34804	0.0333248	Spearman	Constant
CDH13	-0.433367	-0.0119902	Spearman	Constant
IL1RAPL2	-0.498723	0.0606628	Spearman	Constant
TANC2	-0.271039	-0.014412	Spearman	Constant
BEX4	-1.18444	-0.0292519	Spearman	Constant
SLC24A4	-1.32407	-0.00369823	Spearman	Constant
LINC00923	-1.28199	-0.0088922	Spearman	Constant
SAMD12	-0.193426	0.0387682	Spearman	Constant
SH3GL2	-0.288916	-0.00446079	Spearman	Constant
CAMK2A	-0.212978	0.00253288	Spearman	Constant
NAA50	-1.2443	0.0344532	Spearman	Constant
ALG13	-1.14016	-0.00366236	Spearman	Constant
ZNF292	-0.575046	-0.047791	Spearman	Constant
PCF11	-1.27403	-0.0268001	Spearman	Constant
SPEG	-1.39971	0.034744	Spearman	Constant
ANKS1B	0.425613	0.0160696	Spearman	Constant
AK5	-0.251351	0.0514544	Spearman	Constant
PKNOX2	-0.822487	0.0752672	Spearman	Constant
PAK1	-0.657869	0.038988	Spearman	Constant
CDH18	0.0408964	-0.0184382	Spearman	Constant
NCOA2	-0.785957	-0.0556525	Spearman	Constant
RASGRF2	-0.568023	-0.0541992	Spearman	Constant
SELENOT	-1.3178	0.035895	Spearman	Constant
KCNH7	-0.0966596	-0.0302531	Spearman	Constant
ZRANB2	-0.837993	0.0193589	Spearman	Constant
RICTOR	-0.757062	0.00917445	Spearman	Constant
ATP2B2	-0.432574	-0.0287659	Spearman	Constant
ARID1B	-0.278286	0.00807867	Spearman	Constant
TSPAN13	-1.12355	0.0396705	Spearman	Constant
DENND1B	-1.03871	0.00437868	Spearman	Constant
SHPRH	-0.789247	-0.0494467	Spearman	Constant
CYLD	-1.16109	-0.0209167	Spearman	Constant
ZSWIM6	-0.598454	-0.00731758	Spearman	Constant
EPB41L5	-1.11716	0.029526	Spearman	Constant
STMN1	-0.812564	0.00610997	Spearman	Constant
ASPH	-0.819864	-0.0226351	Spearman	Constant
AKAP9	-0.746561	-0.0113647	Spearman	Constant
SOX5	-0.14652	-0.0112627	Spearman	Constant
NUMA1	-1.06979	-0.00530288	Spearman	Constant
SLIT3	-0.753639	0.0187583	Spearman	Constant
PHLPP1	-0.988118	-0.00282458	Spearman	Constant
NPHP1	-1.43086	-0.00646858	Spearman	Constant
KCNH1	-0.68355	-0.0113025	Spearman	Constant
GRIA2	0.0675143	-0.0849763	Spearman	Constant
GPC6	-0.487222	-0.0988333	Spearman	Constant
GRIK2	-0.0349521	0.00168795	Spearman	Constant
[truncated: 7,241 more rows]

## Sheet: Figure 1B
Methods	Probabilities	Quantiles	Sequencing Depth
Noise Regularization	0.001	4.64315e-19	Varying
Noise Regularization	0.002	6.71283e-19	Varying
Noise Regularization	0.003	8.78251e-19	Varying
Noise Regularization	0.004	1.08522e-18	Varying
Noise Regularization	0.005	1.29219e-18	Varying
Noise Regularization	0.006	1.49916e-18	Varying
Noise Regularization	0.007	1.70612e-18	Varying
Noise Regularization	0.008	1.91309e-18	Varying
Noise Regularization	0.009	2.12006e-18	Varying
Noise Regularization	0.01	2.32703e-18	Varying
Noise Regularization	0.011	7.27352e-18	Varying
Noise Regularization	0.012	1.27526e-17	Varying
Noise Regularization	0.013	1.82316e-17	Varying
Noise Regularization	0.014	2.37106e-17	Varying
Noise Regularization	0.015	2.91896e-17	Varying
Noise Regularization	0.016	3.46687e-17	Varying
Noise Regularization	0.017	4.01477e-17	Varying
Noise Regularization	0.018	4.56267e-17	Varying
Noise Regularization	0.019	5.11057e-17	Varying
Noise Regularization	0.02	5.65848e-17	Varying
Noise Regularization	0.021	1.90059e-16	Varying
Noise Regularization	0.022	3.55936e-16	Varying
Noise Regularization	0.023	5.21814e-16	Varying
Noise Regularization	0.024	6.87692e-16	Varying
Noise Regularization	0.025	8.5357e-16	Varying
Noise Regularization	0.026	1.01945e-15	Varying
Noise Regularization	0.027	1.18533e-15	Varying
Noise Regularization	0.028	1.3512e-15	Varying
Noise Regularization	0.029	1.51708e-15	Varying
Noise Regularization	0.03	1.68296e-15	Varying
Noise Regularization	0.031	4.96767e-15	Varying
Noise Regularization	0.032	9.6084e-15	Varying
Noise Regularization	0.033	1.42491e-14	Varying
Noise Regularization	0.034	1.88898e-14	Varying
Noise Regularization	0.035	2.35306e-14	Varying
Noise Regularization	0.036	2.81713e-14	Varying
Noise Regularization	0.037	3.2812e-14	Varying
Noise Regularization	0.038	3.74528e-14	Varying
Noise Regularization	0.039	4.20935e-14	Varying
Noise Regularization	0.04	4.67342e-14	Varying
Noise Regularization	0.041	5.37359e-14	Varying
Noise Regularization	0.042	6.23382e-14	Varying
Noise Regularization	0.043	7.09406e-14	Varying
Noise Regularization	0.044	7.95429e-14	Varying
Noise Regularization	0.045	8.81452e-14	Varying
Noise Regularization	0.046	9.67476e-14	Varying
Noise Regularization	0.047	1.0535e-13	Varying
Noise Regularization	0.048	1.13952e-13	Varying
Noise Regularization	0.049	1.22555e-13	Varying
Noise Regularization	0.05	1.31157e-13	Varying
Noise Regularization	0.051	2.46243e-13	Varying
Noise Regularization	0.052	4.69985e-13	Varying
Noise Regularization	0.053	6.93728e-13	Varying
Noise Regularization	0.054	9.17471e-13	Varying
Noise Regularization	0.055	1.14121e-12	Varying
Noise Regularization	0.056	1.36496e-12	Varying
Noise Regularization	0.057	1.5887e-12	Varying
Noise Regularization	0.058	1.81244e-12	Varying
Noise Regularization	0.059	2.03618e-12	Varying
Noise Regularization	0.06	2.25993e-12	Varying
Noise Regularization	0.061	8.36666e-12	Varying
Noise Regularization	0.062	2.35241e-11	Varying
Noise Regularization	0.063	3.86816e-11	Varying
Noise Regularization	0.064	5.38391e-11	Varying
Noise Regularization	0.065	6.89966e-11	Varying
Noise Regularization	0.066	8.41541e-11	Varying
Noise Regularization	0.067	9.93116e-11	Varying
Noise Regularization	0.068	1.14469e-10	Varying
Noise Regularization	0.069	1.29627e-10	Varying
Noise Regularization	0.07	1.44784e-10	Varying
Noise Regularization	0.071	1.69641e-10	Varying
Noise Regularization	0.072	2.1791e-10	Varying
Noise Regularization	0.073	2.6618e-10	Varying
Noise Regularization	0.074	3.14449e-10	Varying
Noise Regularization	0.075	3.62719e-10	Varying
Noise Regularization	0.076	4.10988e-10	Varying
Noise Regularization	0.077	4.59257e-10	Varying
Noise Regularization	0.078	5.07527e-10	Varying
Noise Regularization	0.079	5.55796e-10	Varying
Noise Regularization	0.08	6.04066e-10	Varying
Noise Regularization	0.081	7.7852e-10	Varying
Noise Regularization	0.082	1.48428e-09	Varying
Noise Regularization	0.083	2.19004e-09	Varying
Noise Regularization	0.084	2.89579e-09	Varying
Noise Regularization	0.085	3.60155e-09	Varying
Noise Regularization	0.086	4.30731e-09	Varying
Noise Regularization	0.087	5.01307e-09	Varying
Noise Regularization	0.088	5.71883e-09	Varying
Noise Regularization	0.089	6.42458e-09	Varying
Noise Regularization	0.09	7.13034e-09	Varying
Noise Regularization	0.091	7.85586e-09	Varying
Noise Regularization	0.092	8.77901e-09	Varying
Noise Regularization	0.093	9.70216e-09	Varying
Noise Regularization	0.094	1.06253e-08	Varying
Noise Regularization	0.095	1.15485e-08	Varying
Noise Regularization	0.096	1.24716e-08	Varying
Noise Regularization	0.097	1.33948e-08	Varying
Noise Regularization	0.098	1.43179e-08	Varying
Noise Regularization	0.099	1.52411e-08	Varying
Noise Regularization	0.1	1.61642e-08	Varying
Noise Regularization	0.101	1.70874e-08	Varying
Noise Regularization	0.102	3.50105e-08	Varying
Noise Regularization	0.103	5.31071e-08	Varying
Noise Regularization	0.104	7.12037e-08	Varying
Noise Regularization	0.105	8.93003e-08	Varying
Noise Regularization	0.106	1.07397e-07	Varying
Noise Regularization	0.107	1.25494e-07	Varying
Noise Regularization	0.108	1.4359e-07	Varying
Noise Regularization	0.109	1.61687e-07	Varying
Noise Regularization	0.11	1.79783e-07	Varying
Noise Regularization	0.111	1.9788e-07	Varying
Noise Regularization	0.112	2.40121e-07	Varying
Noise Regularization	0.113	2.8538e-07	Varying
Noise Regularization	0.114	3.30639e-07	Varying
Noise Regularization	0.115	3.75898e-07	Varying
Noise Regularization	0.116	4.21158e-07	Varying
Noise Regularization	0.117	4.66417e-07	Varying
Noise Regularization	0.118	5.11676e-07	Varying
Noise Regularization	0.119	5.56935e-07	Varying
Noise Regularization	0.12	6.02194e-07	Varying
Noise Regularization	0.121	6.47453e-07	Varying
Noise Regularization	0.122	8.26684e-07	Varying
Noise Regularization	0.123	1.04198e-06	Varying
Noise Regularization	0.124	1.25728e-06	Varying
Noise Regularization	0.125	1.47258e-06	Varying
Noise Regularization	0.126	1.68788e-06	Varying
Noise Regularization	0.127	1.90318e-06	Varying
Noise Regularization	0.128	2.11848e-06	Varying
Noise Regularization	0.129	2.33378e-06	Varying
Noise Regularization	0.13	2.54908e-06	Varying
Noise Regularization	0.131	2.76438e-06	Varying
Noise Regularization	0.132	3.39669e-06	Varying
Noise Regularization	0.133	4.21912e-06	Varying
Noise Regularization	0.134	5.04154e-06	Varying
Noise Regularization	0.135	5.86396e-06	Varying
Noise Regularization	0.136	6.68638e-06	Varying
Noise Regularization	0.137	7.5088e-06	Varying
Noise Regularization	0.138	8.33123e-06	Varying
Noise Regularization	0.139	9.15365e-06	Varying
Noise Regularization	0.14	9.97607e-06	Varying
Noise Regularization	0.141	1.07985e-05	Varying
Noise Regularization	0.142	1.20849e-05	Varying
Noise Regularization	0.143	1.36993e-05	Varying
Noise Regularization	0.144	1.53137e-05	Varying
Noise Regularization	0.145	1.69281e-05	Varying
Noise Regularization	0.146	1.85424e-05	Varying
Noise Regularization	0.147	2.01568e-05	Varying
Noise Regularization	0.148	2.17712e-05	Varying
Noise Regularization	0.149	2.33856e-05	Varying
Noise Regularization	0.15	2.5e-05	Varying
Noise Regularization	0.151	2.66144e-05	Varying
Noise Regularization	0.152	2.97722e-05	Varying
Noise Regularization	0.153	3.45698e-05	Varying
Noise Regularization	0.154	3.93675e-05	Varying
Noise Regularization	0.155	4.41652e-05	Varying
Noise Regularization	0.156	4.89628e-05	Varying
Noise Regularization	0.157	5.37605e-05	Varying
Noise Regularization	0.158	5.85582e-05	Varying
Noise Regularization	0.159	6.33558e-05	Varying
Noise Regularization	0.16	6.81535e-05	Varying
Noise Regularization	0.161	7.29512e-05	Varying
Noise Regularization	0.162	7.88568e-05	Varying
Noise Regularization	0.163	8.6541e-05	Varying
Noise Regularization	0.164	9.42251e-05	Varying
Noise Regularization	0.165	0.000101909	Varying
Noise Regularization	0.166	0.000109593	Varying
Noise Regularization	0.167	0.000117278	Varying
Noise Regularization	0.168	0.000124962	Varying
Noise Regularization	0.169	0.000132646	Varying
Noise Regularization	0.17	0.00014033	Varying
Noise Regularization	0.171	0.000148014	Varying
Noise Regularization	0.172	0.000157774	Varying
Noise Regularization	0.173	0.000172797	Varying
Noise Regularization	0.174	0.00018782	Varying
Noise Regularization	0.175	0.000202842	Varying
Noise Regularization	0.176	0.000217865	Varying
Noise Regularization	0.177	0.000232888	Varying
Noise Regularization	0.178	0.000247911	Varying
Noise Regularization	0.179	0.000262934	Varying
Noise Regularization	0.18	0.000277956	Varying
Noise Regularization	0.181	0.000292979	Varying
Noise Regularization	0.182	0.000309006	Varying
Noise Regularization	0.183	0.000329551	Varying
Noise Regularization	0.184	0.000350095	Varying
Noise Regularization	0.185	0.00037064	Varying
Noise Regularization	0.186	0.000391184	Varying
Noise Regularization	0.187	0.000411729	Varying
Noise Regularization	0.188	0.000432274	Varying
Noise Regularization	0.189	0.000452818	Varying
Noise Regularization	0.19	0.000473363	Varying
Noise Regularization	0.191	0.000493908	Varying
Noise Regularization	0.192	0.000515639	Varying
Noise Regularization	0.193	0.000550874	Varying
Noise Regularization	0.194	0.000586109	Varying
Noise Regularization	0.195	0.000621343	Varying
Noise Regularization	0.196	0.000656578	Varying
Noise Regularization	0.197	0.000691813	Varying
Noise Regularization	0.198	0.000727048	Varying
Noise Regularization	0.199	0.000762282	Varying
Noise Regularization	0.2	0.000797517	Varying
Noise Regularization	0.201	0.000832752	Varying
Noise Regularization	0.202	0.000867987	Varying
Noise Regularization	0.203	0.000925074	Varying
Noise Regularization	0.204	0.000982611	Varying
Noise Regularization	0.205	0.00104015	Varying
Noise Regularization	0.206	0.00109769	Varying
Noise Regularization	0.207	0.00115522	Varying
Noise Regularization	0.208	0.00121276	Varying
Noise Regularization	0.209	0.0012703	Varying
Noise Regularization	0.21	0.00132784	Varying
Noise Regularization	0.211	0.00138537	Varying
Noise Regularization	0.212	0.00144291	Varying
Noise Regularization	0.213	0.00152377	Varying
Noise Regularization	0.214	0.00160784	Varying
Noise Regularization	0.215	0.00169191	Varying
Noise Regularization	0.216	0.00177598	Varying
Noise Regularization	0.217	0.00186005	Varying
Noise Regularization	0.218	0.00194412	Varying
Noise Regularization	0.219	0.00202819	Varying
Noise Regularization	0.22	0.00211226	Varying
Noise Regularization	0.221	0.00219633	Varying
Noise Regularization	0.222	0.0022804	Varying
Noise Regularization	0.223	0.00239341	Varying
Noise Regularization	0.224	0.00251469	Varying
Noise Regularization	0.225	0.00263597	Varying
Noise Regularization	0.226	0.00275724	Varying
Noise Regularization	0.227	0.00287852	Varying
Noise Regularization	0.228	0.0029998	Varying
Noise Regularization	0.229	0.00312108	Varying
Noise Regularization	0.23	0.00324236	Varying
Noise Regularization	0.231	0.00336364	Varying
Noise Regularization	0.232	0.00348492	Varying
Noise Regularization	0.233	0.00365276	Varying
Noise Regularization	0.234	0.00384285	Varying
Noise Regularization	0.235	0.00403294	Varying
Noise Regularization	0.236	0.00422303	Varying
Noise Regularization	0.237	0.00441312	Varying
Noise Regularization	0.238	0.00460321	Varying
Noise Regularization	0.239	0.0047933	Varying
Noise Regularization	0.24	0.00498339	Varying
Noise Regularization	0.241	0.00517348	Varying
Noise Regularization	0.242	0.00536357	Varying
Noise Regularization	0.243	0.00558226	Varying
Noise Regularization	0.244	0.00582201	Varying
Noise Regularization	0.245	0.00606177	Varying
Noise Regularization	0.246	0.00630153	Varying
Noise Regularization	0.247	0.00654129	Varying
Noise Regularization	0.248	0.00678105	Varying
Noise Regularization	0.249	0.00702081	Varying
Noise Regularization	0.25	0.00726057	Varying
Noise Regularization	0.251	0.00750033	Varying
Noise Regularization	0.252	0.00774009	Varying
Noise Regularization	0.253	0.00801722	Varying
Noise Regularization	0.254	0.0083357	Varying
Noise Regularization	0.255	0.00865418	Varying
Noise Regularization	0.256	0.00897267	Varying
Noise Regularization	0.257	0.00929115	Varying
Noise Regularization	0.258	0.00960963	Varying
Noise Regularization	0.259	0.00992811	Varying
Noise Regularization	0.26	0.0102466	Varying
Noise Regularization	0.261	0.0105651	Varying
Noise Regularization	0.262	0.0108836	Varying
Noise Regularization	0.263	0.0112586	Varying
Noise Regularization	0.264	0.0117286	Varying
Noise Regularization	0.265	0.0121985	Varying
Noise Regularization	0.266	0.0126684	Varying
Noise Regularization	0.267	0.0131384	Varying
Noise Regularization	0.268	0.0136083	Varying
Noise Regularization	0.269	0.0140782	Varying
Noise Regularization	0.27	0.0145481	Varying
Noise Regularization	0.271	0.0150181	Varying
Noise Regularization	0.272	0.015488	Varying
Noise Regularization	0.273	0.0159814	Varying
Noise Regularization	0.274	0.0165372	Varying
Noise Regularization	0.275	0.017093	Varying
Noise Regularization	0.276	0.0176488	Varying
Noise Regularization	0.277	0.0182046	Varying
Noise Regularization	0.278	0.0187604	Varying
Noise Regularization	0.279	0.0193162	Varying
Noise Regularization	0.28	0.0198721	Varying
Noise Regularization	0.281	0.0204279	Varying
Noise Regularization	0.282	0.0209837	Varying
Noise Regularization	0.283	0.0215467	Varying
Noise Regularization	0.284	0.0221444	Varying
Noise Regularization	0.285	0.0227422	Varying
Noise Regularization	0.286	0.0233399	Varying
Noise Regularization	0.287	0.0239377	Varying
Noise Regularization	0.288	0.0245354	Varying
Noise Regularization	0.289	0.0251332	Varying
Noise Regularization	0.29	0.0257309	Varying
Noise Regularization	0.291	0.0263287	Varying
Noise Regularization	0.292	0.0269264	Varying
Noise Regularization	0.293	0.0275275	Varying
Noise Regularization	0.294	0.0281727	Varying
Noise Regularization	0.295	0.0288178	Varying
Noise Regularization	0.296	0.0294629	Varying
Noise Regularization	0.297	0.0301081	Varying
Noise Regularization	0.298	0.0307532	Varying
Noise Regularization	0.299	0.0313984	Varying
Noise Regularization	0.3	0.0320435	Varying
Noise Regularization	0.301	0.0326887	Varying
Noise Regularization	0.302	0.0333338	Varying
Noise Regularization	0.303	0.033979	Varying
Noise Regularization	0.304	0.0347253	Varying
Noise Regularization	0.305	0.0354747	Varying
Noise Regularization	0.306	0.0362242	Varying
Noise Regularization	0.307	0.0369736	Varying
Noise Regularization	0.308	0.0377231	Varying
Noise Regularization	0.309	0.0384726	Varying
Noise Regularization	0.31	0.039222	Varying
Noise Regularization	0.311	0.0399715	Varying
Noise Regularization	0.312	0.0407209	Varying
Noise Regularization	0.313	0.0414704	Varying
Noise Regularization	0.314	0.0423138	Varying
Noise Regularization	0.315	0.0431714	Varying
Noise Regularization	0.316	0.0440289	Varying
Noise Regularization	0.317	0.0448865	Varying
Noise Regularization	0.318	0.0457441	Varying
Noise Regularization	0.319	0.0466017	Varying
Noise Regularization	0.32	0.0474593	Varying
Noise Regularization	0.321	0.0483169	Varying
Noise Regularization	0.322	0.0491744	Varying
Noise Regularization	0.323	0.050032	Varying
Noise Regularization	0.324	0.0507963	Varying
Noise Regularization	0.325	0.0515322	Varying
Noise Regularization	0.326	0.0522682	Varying
Noise Regularization	0.327	0.0530042	Varying
Noise Regularization	0.328	0.0537402	Varying
Noise Regularization	0.329	0.0544762	Varying
Noise Regularization	0.33	0.0552122	Varying
Noise Regularization	0.331	0.0559482	Varying
Noise Regularization	0.332	0.0566841	Varying
Noise Regularization	0.333	0.0574201	Varying
Noise Regularization	0.334	0.0583183	Varying
Noise Regularization	0.335	0.0592976	Varying
Noise Regularization	0.336	0.060277	Varying
Noise Regularization	0.337	0.0612563	Varying
Noise Regularization	0.338	0.0622356	Varying
Noise Regularization	0.339	0.0632149	Varying
Noise Regularization	0.34	0.0641942	Varying
Noise Regularization	0.341	0.0651735	Varying
Noise Regularization	0.342	0.0661528	Varying
Noise Regularization	0.343	0.0671321	Varying
Noise Regularization	0.344	0.0681229	Varying
Noise Regularization	0.345	0.0691224	Varying
Noise Regularization	0.346	0.0701219	Varying
Noise Regularization	0.347	0.0711214	Varying
Noise Regularization	0.348	0.0721209	Varying
Noise Regularization	0.349	0.0731204	Varying
Noise Regularization	0.35	0.07412	Varying
Noise Regularization	0.351	0.0751195	Varying
Noise Regularization	0.352	0.076119	Varying
Noise Regularization	0.353	0.0771185	Varying
Noise Regularization	0.354	0.0781868	Varying
Noise Regularization	0.355	0.0793345	Varying
Noise Regularization	0.356	0.0804822	Varying
Noise Regularization	0.357	0.0816298	Varying
Noise Regularization	0.358	0.0827775	Varying
Noise Regularization	0.359	0.0839252	Varying
Noise Regularization	0.36	0.0850728	Varying
Noise Regularization	0.361	0.0862205	Varying
Noise Regularization	0.362	0.0873682	Varying
Noise Regularization	0.363	0.0885158	Varying
Noise Regularization	0.364	0.0895833	Varying
Noise Regularization	0.365	0.0905106	Varying
Noise Regularization	0.366	0.0914378	Varying
Noise Regularization	0.367	0.092365	Varying
Noise Regularization	0.368	0.0932922	Varying
Noise Regularization	0.369	0.0942194	Varying
Noise Regularization	0.37	0.0951467	Varying
Noise Regularization	0.371	0.0960739	Varying
Noise Regularization	0.372	0.0970011	Varying
Noise Regularization	0.373	0.0979283	Varying
Noise Regularization	0.374	0.0989333	Varying
Noise Regularization	0.375	0.100156	Varying
Noise Regularization	0.376	0.10138	Varying
Noise Regularization	0.377	0.102603	Varying
Noise Regularization	0.378	0.103826	Varying
Noise Regularization	0.379	0.105049	Varying
Noise Regularization	0.38	0.106272	Varying
Noise Regularization	0.381	0.107495	Varying
Noise Regularization	0.382	0.108719	Varying
Noise Regularization	0.383	0.109942	Varying
Noise Regularization	0.384	0.111137	Varying
Noise Regularization	0.385	0.112188	Varying
Noise Regularization	0.386	0.113239	Varying
Noise Regularization	0.387	0.114289	Varying
Noise Regularization	0.388	0.11534	Varying
Noise Regularization	0.389	0.116391	Varying
Noise Regularization	0.39	0.117442	Varying
Noise Regularization	0.391	0.118492	Varying
Noise Regularization	0.392	0.119543	Varying
Noise Regularization	0.393	0.120594	Varying
Noise Regularization	0.394	0.121648	Varying
Noise Regularization	0.395	0.122755	Varying
Noise Regularization	0.396	0.123863	Varying
Noise Regularization	0.397	0.12497	Varying
Noise Regularization	0.398	0.126077	Varying
Noise Regularization	0.399	0.127185	Varying
Noise Regularization	0.4	0.128292	Varying
Noise Regularization	0.401	0.1294	Varying
Noise Regularization	0.402	0.130507	Varying
Noise Regularization	0.403	0.131614	Varying
Noise Regularization	0.404	0.132722	Varying
Noise Regularization	0.405	0.133956	Varying
Noise Regularization	0.406	0.135196	Varying
Noise Regularization	0.407	0.136436	Varying
Noise Regularization	0.408	0.137676	Varying
Noise Regularization	0.409	0.138915	Varying
Noise Regularization	0.41	0.140155	Varying
Noise Regularization	0.411	0.141395	Varying
Noise Regularization	0.412	0.142635	Varying
Noise Regularization	0.413	0.143875	Varying
Noise Regularization	0.414	0.145115	Varying
Noise Regularization	0.415	0.146357	Varying
Noise Regularization	0.416	0.147599	Varying
Noise Regularization	0.417	0.148842	Varying
Noise Regularization	0.418	0.150084	Varying
Noise Regularization	0.419	0.151327	Varying
Noise Regularization	0.42	0.152569	Varying
Noise Regularization	0.421	0.153812	Varying
Noise Regularization	0.422	0.155054	Varying
Noise Regularization	0.423	0.156297	Varying
Noise Regularization	0.424	0.157539	Varying
Noise Regularization	0.425	0.1587	Varying
Noise Regularization	0.426	0.159833	Varying
Noise Regularization	0.427	0.160967	Varying
Noise Regularization	0.428	0.162101	Varying
Noise Regularization	0.429	0.163235	Varying
Noise Regularization	0.43	0.164369	Varying
Noise Regularization	0.431	0.165503	Varying
Noise Regularization	0.432	0.166637	Varying
Noise Regularization	0.433	0.167771	Varying
Noise Regularization	0.434	0.168904	Varying
Noise Regularization	0.435	0.170075	Varying
Noise Regularization	0.436	0.171265	Varying
Noise Regularization	0.437	0.172454	Varying
Noise Regularization	0.438	0.173644	Varying
Noise Regularization	0.439	0.174834	Varying
Noise Regularization	0.44	0.176024	Varying
Noise Regularization	0.441	0.177213	Varying
Noise Regularization	0.442	0.178403	Varying
Noise Regularization	0.443	0.179593	Varying
Noise Regularization	0.444	0.180783	Varying
Noise Regularization	0.445	0.182135	Varying
Noise Regularization	0.446	0.183618	Varying
Noise Regularization	0.447	0.185101	Varying
Noise Regularization	0.448	0.186583	Varying
Noise Regularization	0.449	0.188066	Varying
Noise Regularization	0.45	0.189549	Varying
Noise Regularization	0.451	0.191031	Varying
Noise Regularization	0.452	0.192514	Varying
Noise Regularization	0.453	0.193997	Varying
Noise Regularization	0.454	0.195479	Varying
Noise Regularization	0.455	0.196916	Varying
Noise Regularization	0.456	0.198298	Varying
Noise Regularization	0.457	0.19968	Varying
Noise Regularization	0.458	0.201062	Varying
Noise Regularization	0.459	0.202444	Varying
Noise Regularization	0.46	0.203826	Varying
Noise Regularization	0.461	0.205208	Varying
Noise Regularization	0.462	0.206589	Varying
Noise Regularization	0.463	0.207971	Varying
Noise Regularization	0.464	0.209353	Varying
Noise Regularization	0.465	0.21069	Varying
Noise Regularization	0.466	0.211943	Varying
Noise Regularization	0.467	0.213196	Varying
Noise Regularization	0.468	0.21445	Varying
Noise Regularization	0.469	0.215703	Varying
Noise Regularization	0.47	0.216956	Varying
Noise Regularization	0.471	0.21821	Varying
Noise Regularization	0.472	0.219463	Varying
Noise Regularization	0.473	0.220717	Varying
Noise Regularization	0.474	0.22197	Varying
Noise Regularization	0.475	0.223206	Varying
Noise Regularization	0.476	0.224393	Varying
Noise Regularization	0.477	0.22558	Varying
Noise Regularization	0.478	0.226766	Varying
Noise Regularization	0.479	0.227953	Varying
Noise Regularization	0.48	0.22914	Varying
Noise Regularization	0.481	0.230326	Varying
Noise Regularization	0.482	0.231513	Varying
Noise Regularization	0.483	0.2327	Varying
Noise Regularization	0.484	0.233886	Varying
Noise Regularization	0.485	0.235098	Varying
Noise Regularization	0.486	0.236447	Varying
Noise Regularization	0.487	0.237796	Varying
Noise Regularization	0.488	0.239145	Varying
Noise Regularization	0.489	0.240494	Varying
Noise Regularization	0.49	0.241843	Varying
Noise Regularization	0.491	0.243192	Varying
Noise Regularization	0.492	0.244541	Varying
Noise Regularization	0.493	0.24589	Varying
Noise Regularization	0.494	0.247239	Varying
Noise Regularization	0.495	0.248591	Varying
Noise Regularization	0.496	0.250006	Varying
Noise Regularization	0.497	0.251421	Varying
Noise Regularization	0.498	0.252837	Varying
Noise Regularization	0.499	0.254252	Varying
Noise Regularization	0.5	0.255667	Varying
Noise Regularization	0.501	0.257083	Varying
Noise Regularization	0.502	0.258498	Varying
Noise Regularization	0.503	0.259913	Varying
Noise Regularization	0.504	0.261328	Varying
Noise Regularization	0.505	0.262744	Varying
Noise Regularization	0.506	0.264176	Varying
Noise Regularization	0.507	0.265608	Varying
Noise Regularization	0.508	0.267041	Varying
Noise Regularization	0.509	0.268473	Varying
Noise Regularization	0.51	0.269906	Varying
Noise Regularization	0.511	0.271339	Varying
Noise Regularization	0.512	0.272771	Varying
Noise Regularization	0.513	0.274204	Varying
Noise Regularization	0.514	0.275636	Varying
Noise Regularization	0.515	0.277069	Varying
Noise Regularization	0.516	0.278554	Varying
Noise Regularization	0.517	0.280048	Varying
Noise Regularization	0.518	0.281543	Varying
Noise Regularization	0.519	0.283037	Varying
Noise Regularization	0.52	0.284531	Varying
Noise Regularization	0.521	0.286026	Varying
Noise Regularization	0.522	0.28752	Varying
Noise Regularization	0.523	0.289014	Varying
Noise Regularization	0.524	0.290509	Varying
Noise Regularization	0.525	0.292003	Varying
Noise Regularization	0.526	0.293382	Varying
Noise Regularization	0.527	0.294722	Varying
Noise Regularization	0.528	0.296062	Varying
Noise Regularization	0.529	0.297402	Varying
Noise Regularization	0.53	0.298742	Varying
Noise Regularization	0.531	0.300083	Varying
Noise Regularization	0.532	0.301423	Varying
Noise Regularization	0.533	0.302763	Varying
Noise Regularization	0.534	0.304103	Varying
Noise Regularization	0.535	0.305443	Varying
Noise Regularization	0.536	0.306695	Varying
Noise Regularization	0.537	0.307898	Varying
Noise Regularization	0.538	0.309102	Varying
Noise Regularization	0.539	0.310306	Varying
Noise Regularization	0.54	0.311509	Varying
Noise Regularization	0.541	0.312713	Varying
Noise Regularization	0.542	0.313917	Varying
Noise Regularization	0.543	0.31512	Varying
Noise Regularization	0.544	0.316324	Varying
Noise Regularization	0.545	0.317527	Varying
Noise Regularization	0.546	0.318757	Varying
Noise Regularization	0.547	0.320007	Varying
Noise Regularization	0.548	0.321257	Varying
Noise Regularization	0.549	0.322507	Varying
Noise Regularization	0.55	0.323757	Varying
Noise Regularization	0.551	0.325008	Varying
Noise Regularization	0.552	0.326258	Varying
Noise Regularization	0.553	0.327508	Varying
Noise Regularization	0.554	0.328758	Varying
Noise Regularization	0.555	0.330009	Varying
Noise Regularization	0.556	0.331261	Varying
Noise Regularization	0.557	0.332516	Varying
Noise Regularization	0.558	0.33377	Varying
Noise Regularization	0.559	0.335025	Varying
Noise Regularization	0.56	0.33628	Varying
Noise Regularization	0.561	0.337535	Varying
Noise Regularization	0.562	0.33879	Varying
Noise Regularization	0.563	0.340044	Varying
Noise Regularization	0.564	0.341299	Varying
Noise Regularization	0.565	0.342554	Varying
Noise Regularization	0.566	0.343842	Varying
Noise Regularization	0.567	0.345192	Varying
Noise Regularization	0.568	0.346542	Varying
Noise Regularization	0.569	0.347893	Varying
Noise Regularization	0.57	0.349243	Varying
Noise Regularization	0.571	0.350594	Varying
Noise Regularization	0.572	0.351944	Varying
Noise Regularization	0.573	0.353294	Varying
Noise Regularization	0.574	0.354645	Varying
Noise Regularization	0.575	0.355995	Varying
Noise Regularization	0.576	0.357349	Varying
Noise Regularization	0.577	0.358713	Varying
Noise Regularization	0.578	0.360076	Varying
Noise Regularization	0.579	0.36144	Varying
Noise Regularization	0.58	0.362804	Varying
Noise Regularization	0.581	0.364168	Varying
Noise Regularization	0.582	0.365532	Varying
Noise Regularization	0.583	0.366896	Varying
Noise Regularization	0.584	0.368259	Varying
Noise Regularization	0.585	0.369623	Varying
Noise Regularization	0.586	0.370969	Varying
Noise Regularization	0.587	0.372206	Varying
Noise Regularization	0.588	0.373443	Varying
Noise Regularization	0.589	0.37468	Varying
Noise Regularization	0.59	0.375918	Varying
Noise Regularization	0.591	0.377155	Varying
Noise Regularization	0.592	0.378392	Varying
Noise Regularization	0.593	0.379629	Varying
Noise Regularization	0.594	0.380866	Varying
Noise Regularization	0.595	0.382103	Varying
Noise Regularization	0.596	0.383342	Varying
Noise Regularization	0.597	0.384633	Varying
Noise Regularization	0.598	0.385923	Varying
Noise Regularization	0.599	0.387214	Varying
Noise Regularization	0.6	0.388504	Varying
Noise Regularization	0.601	0.389795	Varying
Noise Regularization	0.602	0.391085	Varying
Noise Regularization	0.603	0.392376	Varying
Noise Regularization	0.604	0.393666	Varying
Noise Regularization	0.605	0.394957	Varying
Noise Regularization	0.606	0.396247	Varying
Noise Regularization	0.607	0.397513	Varying
Noise Regularization	0.608	0.398778	Varying
Noise Regularization	0.609	0.400043	Varying
Noise Regularization	0.61	0.401307	Varying
Noise Regularization	0.611	0.402572	Varying
Noise Regularization	0.612	0.403837	Varying
Noise Regularization	0.613	0.405101	Varying
Noise Regularization	0.614	0.406366	Varying
Noise Regularization	0.615	0.407631	Varying
Noise Regularization	0.616	0.408895	Varying
Noise Regularization	0.617	0.410487	Varying
Noise Regularization	0.618	0.412142	Varying
Noise Regularization	0.619	0.413797	Varying
Noise Regularization	0.62	0.415452	Varying
Noise Regularization	0.621	0.417107	Varying
Noise Regularization	0.622	0.418762	Varying
Noise Regularization	0.623	0.420417	Varying
Noise Regularization	0.624	0.422072	Varying
Noise Regularization	0.625	0.423727	Varying
Noise Regularization	0.626	0.425382	Varying
Noise Regularization	0.627	0.426907	Varying
Noise Regularization	0.628	0.428385	Varying
Noise Regularization	0.629	0.429863	Varying
Noise Regularization	0.63	0.431341	Varying
Noise Regularization	0.631	0.432819	Varying
Noise Regularization	0.632	0.434298	Varying
Noise Regularization	0.633	0.435776	Varying
Noise Regularization	0.634	0.437254	Varying
Noise Regularization	0.635	0.438732	Varying
Noise Regularization	0.636	0.44021	Varying
Noise Regularization	0.637	0.441682	Varying
Noise Regularization	0.638	0.443151	Varying
Noise Regularization	0.639	0.444619	Varying
Noise Regularization	0.64	0.446087	Varying
Noise Regularization	0.641	0.447556	Varying
Noise Regularization	0.642	0.449024	Varying
Noise Regularization	0.643	0.450492	Varying
Noise Regularization	0.644	0.451961	Varying
Noise Regularization	0.645	0.453429	Varying
Noise Regularization	0.646	0.454897	Varying
Noise Regularization	0.647	0.456293	Varying
Noise Regularization	0.648	0.457625	Varying
Noise Regularization	0.649	0.458957	Varying
Noise Regularization	0.65	0.46029	Varying
Noise Regularization	0.651	0.461622	Varying
Noise Regularization	0.652	0.462954	Varying
Noise Regularization	0.653	0.464287	Varying
Noise Regularization	0.654	0.465619	Varying
Noise Regularization	0.655	0.466951	Varying
Noise Regularization	0.656	0.468284	Varying
Noise Regularization	0.657	0.469662	Varying
Noise Regularization	0.658	0.471101	Varying
Noise Regularization	0.659	0.47254	Varying
Noise Regularization	0.66	0.47398	Varying
Noise Regularization	0.661	0.475419	Varying
Noise Regularization	0.662	0.476858	Varying
Noise Regularization	0.663	0.478297	Varying
Noise Regularization	0.664	0.479736	Varying
Noise Regularization	0.665	0.481175	Varying
Noise Regularization	0.666	0.482614	Varying
Noise Regularization	0.667	0.484081	Varying
Noise Regularization	0.668	0.485602	Varying
Noise Regularization	0.669	0.487123	Varying
Noise Regularization	0.67	0.488645	Varying
Noise Regularization	0.671	0.490166	Varying
Noise Regularization	0.672	0.491688	Varying
Noise Regularization	0.673	0.493209	Varying
Noise Regularization	0.674	0.49473	Varying
Noise Regularization	0.675	0.496252	Varying
Noise Regularization	0.676	0.497773	Varying
Noise Regularization	0.677	0.499312	Varying
Noise Regularization	0.678	0.500908	Varying
Noise Regularization	0.679	0.502504	Varying
Noise Regularization	0.68	0.504101	Varying
Noise Regularization	0.681	0.505697	Varying
Noise Regularization	0.682	0.507293	Varying
Noise Regularization	0.683	0.508889	Varying
Noise Regularization	0.684	0.510486	Varying
Noise Regularization	0.685	0.512082	Varying
Noise Regularization	0.686	0.513678	Varying
Noise Regularization	0.687	0.515239	Varying
Noise Regularization	0.688	0.516569	Varying
Noise Regularization	0.689	0.517898	Varying
Noise Regularization	0.69	0.519227	Varying
Noise Regularization	0.691	0.520556	Varying
Noise Regularization	0.692	0.521885	Varying
Noise Regularization	0.693	0.523214	Varying
Noise Regularization	0.694	0.524543	Varying
Noise Regularization	0.695	0.525873	Varying
Noise Regularization	0.696	0.527202	Varying
Noise Regularization	0.697	0.528534	Varying
Noise Regularization	0.698	0.529968	Varying
Noise Regularization	0.699	0.531403	Varying
Noise Regularization	0.7	0.532837	Varying
Noise Regularization	0.701	0.534272	Varying
Noise Regularization	0.702	0.535706	Varying
Noise Regularization	0.703	0.53714	Varying
Noise Regularization	0.704	0.538575	Varying
Noise Regularization	0.705	0.540009	Varying
Noise Regularization	0.706	0.541444	Varying
Noise Regularization	0.707	0.542878	Varying
Noise Regularization	0.708	0.544161	Varying
Noise Regularization	0.709	0.545433	Varying
Noise Regularization	0.71	0.546705	Varying
Noise Regularization	0.711	0.547977	Varying
Noise Regularization	0.712	0.549249	Varying
Noise Regularization	0.713	0.550521	Varying
Noise Regularization	0.714	0.551793	Varying
Noise Regularization	0.715	0.553066	Varying
Noise Regularization	0.716	0.554338	Varying
Noise Regularization	0.717	0.55561	Varying
Noise Regularization	0.718	0.557068	Varying
Noise Regularization	0.719	0.558565	Varying
Noise Regularization	0.72	0.560062	Varying
Noise Regularization	0.721	0.56156	Varying
Noise Regularization	0.722	0.563057	Varying
Noise Regularization	0.723	0.564554	Varying
Noise Regularization	0.724	0.566051	Varying
Noise Regularization	0.725	0.567548	Varying
Noise Regularization	0.726	0.569046	Varying
Noise Regularization	0.727	0.570543	Varying
Noise Regularization	0.728	0.572007	Varying
Noise Regularization	0.729	0.573459	Varying
Noise Regularization	0.73	0.57491	Varying
Noise Regularization	0.731	0.576362	Varying
Noise Regularization	0.732	0.577814	Varying
Noise Regularization	0.733	0.579266	Varying
Noise Regularization	0.734	0.580717	Varying
Noise Regularization	0.735	0.582169	Varying
Noise Regularization	0.736	0.583621	Varying
Noise Regularization	0.737	0.585072	Varying
Noise Regularization	0.738	0.586512	Varying
Noise Regularization	0.739	0.587944	Varying
Noise Regularization	0.74	0.589376	Varying
Noise Regularization	0.741	0.590808	Varying
Noise Regularization	0.742	0.59224	Varying
Noise Regularization	0.743	0.593672	Varying
Noise Regularization	0.744	0.595104	Varying
Noise Regularization	0.745	0.596536	Varying
Noise Regularization	0.746	0.597968	Varying
Noise Regularization	0.747	0.5994	Varying
Noise Regularization	0.748	0.600823	Varying
Noise Regularization	0.749	0.602237	Varying
Noise Regularization	0.75	0.60365	Varying
Noise Regularization	0.751	0.605064	Varying
Noise Regularization	0.752	0.606478	Varying
Noise Regularization	0.753	0.607892	Varying
Noise Regularization	0.754	0.609306	Varying
Noise Regularization	0.755	0.61072	Varying
Noise Regularization	0.756	0.612134	Varying
Noise Regularization	0.757	0.613548	Varying
Noise Regularization	0.758	0.615068	Varying
Noise Regularization	0.759	0.616732	Varying
Noise Regularization	0.76	0.618397	Varying
Noise Regularization	0.761	0.620061	Varying
Noise Regularization	0.762	0.621726	Varying
Noise Regularization	0.763	0.62339	Varying
Noise Regularization	0.764	0.625054	Varying
Noise Regularization	0.765	0.626719	Varying
Noise Regularization	0.766	0.628383	Varying
Noise Regularization	0.767	0.630048	Varying
Noise Regularization	0.768	0.631657	Varying
Noise Regularization	0.769	0.633149	Varying
Noise Regularization	0.77	0.634642	Varying
Noise Regularization	0.771	0.636135	Varying
Noise Regularization	0.772	0.637628	Varying
Noise Regularization	0.773	0.639121	Varying
Noise Regularization	0.774	0.640614	Varying
Noise Regularization	0.775	0.642106	Varying
Noise Regularization	0.776	0.643599	Varying
Noise Regularization	0.777	0.645092	Varying
Noise Regularization	0.778	0.646554	Varying
Noise Regularization	0.779	0.647909	Varying
Noise Regularization	0.78	0.649264	Varying
Noise Regularization	0.781	0.650618	Varying
Noise Regularization	0.782	0.651973	Varying
Noise Regularization	0.783	0.653327	Varying
Noise Regularization	0.784	0.654682	Varying
Noise Regularization	0.785	0.656037	Varying
Noise Regularization	0.786	0.657391	Varying
Noise Regularization	0.787	0.658746	Varying
Noise Regularization	0.788	0.660113	Varying
Noise Regularization	0.789	0.661571	Varying
Noise Regularization	0.79	0.663028	Varying
Noise Regularization	0.791	0.664486	Varying
Noise Regularization	0.792	0.665943	Varying
Noise Regularization	0.793	0.667401	Varying
Noise Regularization	0.794	0.668858	Varying
Noise Regularization	0.795	0.670315	Varying
Noise Regularization	0.796	0.671773	Varying
Noise Regularization	0.797	0.67323	Varying
Noise Regularization	0.798	0.67469	Varying
Noise Regularization	0.799	0.676258	Varying
Noise Regularization	0.8	0.677827	Varying
Noise Regularization	0.801	0.679395	Varying
Noise Regularization	0.802	0.680964	Varying
Noise Regularization	0.803	0.682532	Varying
Noise Regularization	0.804	0.684101	Varying
Noise Regularization	0.805	0.685669	Varying
Noise Regularization	0.806	0.687238	Varying
Noise Regularization	0.807	0.688806	Varying
Noise Regularization	0.808	0.690374	Varying
Noise Regularization	0.809	0.691935	Varying
Noise Regularization	0.81	0.693495	Varying
Noise Regularization	0.811	0.695055	Varying
Noise Regularization	0.812	0.696615	Varying
Noise Regularization	0.813	0.698175	Varying
Noise Regularization	0.814	0.699735	Varying
Noise Regularization	0.815	0.701295	Varying
Noise Regularization	0.816	0.702855	Varying
Noise Regularization	0.817	0.704415	Varying
Noise Regularization	0.818	0.705975	Varying
Noise Regularization	0.819	0.707614	Varying
Noise Regularization	0.82	0.70927	Varying
Noise Regularization	0.821	0.710926	Varying
Noise Regularization	0.822	0.712582	Varying
Noise Regularization	0.823	0.714238	Varying
Noise Regularization	0.824	0.715894	Varying
Noise Regularization	0.825	0.71755	Varying
Noise Regularization	0.826	0.719206	Varying
Noise Regularization	0.827	0.720862	Varying
Noise Regularization	0.828	0.722517	Varying
Noise Regularization	0.829	0.724084	Varying
Noise Regularization	0.83	0.725614	Varying
Noise Regularization	0.831	0.727145	Varying
Noise Regularization	0.832	0.728676	Varying
Noise Regularization	0.833	0.730207	Varying
Noise Regularization	0.834	0.731737	Varying
Noise Regularization	0.835	0.733268	Varying
Noise Regularization	0.836	0.734799	Varying
Noise Regularization	0.837	0.736329	Varying
Noise Regularization	0.838	0.73786	Varying
Noise Regularization	0.839	0.739242	Varying
Noise Regularization	0.84	0.740531	Varying
Noise Regularization	0.841	0.741819	Varying
Noise Regularization	0.842	0.743108	Varying
Noise Regularization	0.843	0.744397	Varying
Noise Regularization	0.844	0.745686	Varying
Noise Regularization	0.845	0.746974	Varying
Noise Regularization	0.846	0.748263	Varying
Noise Regularization	0.847	0.749552	Varying
Noise Regularization	0.848	0.750841	Varying
Noise Regularization	0.849	0.752234	Varying
Noise Regularization	0.85	0.753727	Varying
Noise Regularization	0.851	0.755219	Varying
Noise Regularization	0.852	0.756711	Varying
Noise Regularization	0.853	0.758203	Varying
Noise Regularization	0.854	0.759696	Varying
Noise Regularization	0.855	0.761188	Varying
Noise Regularization	0.856	0.76268	Varying
Noise Regularization	0.857	0.764173	Varying
Noise Regularization	0.858	0.765665	Varying
Noise Regularization	0.859	0.767247	Varying
Noise Regularization	0.86	0.768957	Varying
Noise Regularization	0.861	0.770668	Varying
Noise Regularization	0.862	0.772378	Varying
Noise Regularization	0.863	0.774088	Varying
Noise Regularization	0.864	0.775798	Varying
Noise Regularization	0.865	0.777508	Varying
Noise Regularization	0.866	0.779218	Varying
Noise Regularization	0.867	0.780929	Varying
Noise Regularization	0.868	0.782639	Varying
Noise Regularization	0.869	0.784323	Varying
Noise Regularization	0.87	0.785949	Varying
Noise Regularization	0.871	0.787576	Varying
Noise Regularization	0.872	0.789202	Varying
Noise Regularization	0.873	0.790828	Varying
Noise Regularization	0.874	0.792455	Varying
Noise Regularization	0.875	0.794081	Varying
Noise Regularization	0.876	0.795708	Varying
Noise Regularization	0.877	0.797334	Varying
Noise Regularization	0.878	0.798961	Varying
Noise Regularization	0.879	0.800524	Varying
Noise Regularization	0.88	0.801851	Varying
Noise Regularization	0.881	0.803178	Varying
Noise Regularization	0.882	0.804505	Varying
Noise Regularization	0.883	0.805832	Varying
Noise Regularization	0.884	0.807159	Varying
Noise Regularization	0.885	0.808486	Varying
Noise Regularization	0.886	0.809813	Varying
Noise Regularization	0.887	0.81114	Varying
Noise Regularization	0.888	0.812467	Varying
Noise Regularization	0.889	0.813816	Varying
Noise Regularization	0.89	0.815336	Varying
Noise Regularization	0.891	0.816857	Varying
Noise Regularization	0.892	0.818378	Varying
Noise Regularization	0.893	0.819898	Varying
Noise Regularization	0.894	0.821419	Varying
Noise Regularization	0.895	0.82294	Varying
Noise Regularization	0.896	0.82446	Varying
Noise Regularization	0.897	0.825981	Varying
Noise Regularization	0.898	0.827502	Varying
Noise Regularization	0.899	0.829023	Varying
Noise Regularization	0.9	0.8306	Varying
Noise Regularization	0.901	0.832178	Varying
Noise Regularization	0.902	0.833755	Varying
Noise Regularization	0.903	0.835333	Varying
Noise Regularization	0.904	0.83691	Varying
Noise Regularization	0.905	0.838488	Varying
Noise Regularization	0.906	0.840065	Varying
Noise Regularization	0.907	0.841643	Varying
Noise Regularization	0.908	0.84322	Varying
Noise Regularization	0.909	0.844798	Varying
Noise Regularization	0.91	0.846374	Varying
Noise Regularization	0.911	0.84795	Varying
Noise Regularization	0.912	0.849526	Varying
Noise Regularization	0.913	0.851102	Varying
Noise Regularization	0.914	0.852678	Varying
Noise Regularization	0.915	0.854254	Varying
Noise Regularization	0.916	0.85583	Varying
Noise Regularization	0.917	0.857406	Varying
Noise Regularization	0.918	0.858982	Varying
Noise Regularization	0.919	0.860558	Varying
Noise Regularization	0.92	0.86228	Varying
Noise Regularization	0.921	0.864037	Varying
Noise Regularization	0.922	0.865793	Varying
Noise Regularization	0.923	0.86755	Varying
Noise Regularization	0.924	0.869307	Varying
Noise Regularization	0.925	0.871063	Varying
Noise Regularization	0.926	0.87282	Varying
Noise Regularization	0.927	0.874577	Varying
Noise Regularization	0.928	0.876333	Varying
Noise Regularization	0.929	0.87809	Varying
Noise Regularization	0.93	0.879756	Varying
Noise Regularization	0.931	0.881384	Varying
Noise Regularization	0.932	0.883012	Varying
Noise Regularization	0.933	0.88464	Varying
Noise Regularization	0.934	0.886269	Varying
Noise Regularization	0.935	0.887897	Varying
Noise Regularization	0.936	0.889525	Varying
Noise Regularization	0.937	0.891153	Varying
Noise Regularization	0.938	0.892781	Varying
Noise Regularization	0.939	0.89441	Varying
Noise Regularization	0.94	0.895994	Varying
Noise Regularization	0.941	0.897549	Varying
Noise Regularization	0.942	0.899104	Varying
Noise Regularization	0.943	0.90066	Varying
Noise Regularization	0.944	0.902215	Varying
Noise Regularization	0.945	0.90377	Varying
Noise Regularization	0.946	0.905325	Varying
Noise Regularization	0.947	0.906881	Varying
Noise Regularization	0.948	0.908436	Varying
Noise Regularization	0.949	0.909991	Varying
Noise Regularization	0.95	0.911616	Varying
Noise Regularization	0.951	0.913308	Varying
Noise Regularization	0.952	0.915	Varying
Noise Regularization	0.953	0.916691	Varying
Noise Regularization	0.954	0.918383	Varying
Noise Regularization	0.955	0.920075	Varying
Noise Regularization	0.956	0.921767	Varying
Noise Regularization	0.957	0.923459	Varying
Noise Regularization	0.958	0.925151	Varying
Noise Regularization	0.959	0.926843	Varying
Noise Regularization	0.96	0.92842	Varying
Noise Regularization	0.961	0.929829	Varying
Noise Regularization	0.962	0.931238	Varying
Noise Regularization	0.963	0.932646	Varying
Noise Regularization	0.964	0.934055	Varying
Noise Regularization	0.965	0.935464	Varying
Noise Regularization	0.966	0.936872	Varying
Noise Regularization	0.967	0.938281	Varying
Noise Regularization	0.968	0.93969	Varying
Noise Regularization	0.969	0.941098	Varying
Noise Regularization	0.97	0.942512	Varying
Noise Regularization	0.971	0.943936	Varying
Noise Regularization	0.972	0.945361	Varying
Noise Regularization	0.973	0.946786	Varying
Noise Regularization	0.974	0.94821	Varying
Noise Regularization	0.975	0.949635	Varying
Noise Regularization	0.976	0.951059	Varying
Noise Regularization	0.977	0.952484	Varying
Noise Regularization	0.978	0.953908	Varying
Noise Regularization	0.979	0.955333	Varying
Noise Regularization	0.98	0.95678	Varying
Noise Regularization	0.981	0.958316	Varying
Noise Regularization	0.982	0.959851	Varying
Noise Regularization	0.983	0.961387	Varying
Noise Regularization	0.984	0.962923	Varying
Noise Regularization	0.985	0.964458	Varying
Noise Regularization	0.986	0.965994	Varying
Noise Regularization	0.987	0.96753	Varying
Noise Regularization	0.988	0.969065	Varying
Noise Regularization	0.989	0.970601	Varying
Noise Regularization	0.99	0.972134	Varying
Noise Regularization	0.991	0.973641	Varying
Noise Regularization	0.992	0.975149	Varying
Noise Regularization	0.993	0.976656	Varying
Noise Regularization	0.994	0.978164	Varying
Noise Regularization	0.995	0.979672	Varying
Noise Regularization	0.996	0.981179	Varying
Noise Regularization	0.997	0.982687	Varying
Noise Regularization	0.998	0.984194	Varying
Noise Regularization	0.999	0.985702	Varying
Noise Regularization	1	0.98721	Varying
Normalisr	0.001	0.0114079	Varying
Normalisr	0.002	0.0123896	Varying
Normalisr	0.003	0.0133714	Varying
Normalisr	0.004	0.0143531	Varying
Normalisr	0.005	0.0153349	Varying
Normalisr	0.006	0.0163166	Varying
Normalisr	0.007	0.0172984	Varying
Normalisr	0.008	0.0182802	Varying
Normalisr	0.009	0.0192619	Varying
Normalisr	0.01	0.0202437	Varying
Normalisr	0.011	0.0212768	Varying
Normalisr	0.012	0.0223158	Varying
Normalisr	0.013	0.0233547	Varying
Normalisr	0.014	0.0243936	Varying
Normalisr	0.015	0.0254326	Varying
Normalisr	0.016	0.0264715	Varying
Normalisr	0.017	0.0275104	Varying
Normalisr	0.018	0.0285493	Varying
Normalisr	0.019	0.0295883	Varying
Normalisr	0.02	0.0306272	Varying
Normalisr	0.021	0.0317324	Varying
Normalisr	0.022	0.0328545	Varying
Normalisr	0.023	0.0339765	Varying
Normalisr	0.024	0.0350985	Varying
Normalisr	0.025	0.0362205	Varying
Normalisr	0.026	0.0373425	Varying
Normalisr	0.027	0.0384645	Varying
Normalisr	0.028	0.0395866	Varying
Normalisr	0.029	0.0407086	Varying
Normalisr	0.03	0.0418306	Varying
Normalisr	0.031	0.0429319	Varying
Normalisr	0.032	0.0440243	Varying
Normalisr	0.033	0.0451166	Varying
Normalisr	0.034	0.046209	Varying
Normalisr	0.035	0.0473013	Varying
Normalisr	0.036	0.0483936	Varying
Normalisr	0.037	0.049486	Varying
Normalisr	0.038	0.0505783	Varying
Normalisr	0.039	0.0516707	Varying
Normalisr	0.04	0.052763	Varying
Normalisr	0.041	0.0538848	Varying
Normalisr	0.042	0.0550265	Varying
Normalisr	0.043	0.0561682	Varying
Normalisr	0.044	0.0573099	Varying
Normalisr	0.045	0.0584515	Varying
Normalisr	0.046	0.0595932	Varying
Normalisr	0.047	0.0607349	Varying
Normalisr	0.048	0.0618766	Varying
Normalisr	0.049	0.0630183	Varying
Normalisr	0.05	0.06416	Varying
Normalisr	0.051	0.0652152	Varying
Normalisr	0.052	0.0661822	Varying
Normalisr	0.053	0.0671492	Varying
Normalisr	0.054	0.0681162	Varying
Normalisr	0.055	0.0690832	Varying
Normalisr	0.056	0.0700502	Varying
Normalisr	0.057	0.0710172	Varying
Normalisr	0.058	0.0719842	Varying
Normalisr	0.059	0.0729512	Varying
Normalisr	0.06	0.0739182	Varying
Normalisr	0.061	0.0749042	Varying
Normalisr	0.062	0.0759194	Varying
Normalisr	0.063	0.0769347	Varying
Normalisr	0.064	0.0779499	Varying
Normalisr	0.065	0.0789651	Varying
Normalisr	0.066	0.0799804	Varying
Normalisr	0.067	0.0809956	Varying
Normalisr	0.068	0.0820108	Varying
Normalisr	0.069	0.0830261	Varying
Normalisr	0.07	0.0840413	Varying
Normalisr	0.071	0.0850097	Varying
Normalisr	0.072	0.0858649	Varying
Normalisr	0.073	0.0867202	Varying
Normalisr	0.074	0.0875754	Varying
Normalisr	0.075	0.0884307	Varying
Normalisr	0.076	0.0892859	Varying
Normalisr	0.077	0.0901412	Varying
Normalisr	0.078	0.0909964	Varying
Normalisr	0.079	0.0918517	Varying
Normalisr	0.08	0.0927069	Varying
Normalisr	0.081	0.0935792	Varying
Normalisr	0.082	0.0945234	Varying
Normalisr	0.083	0.0954675	Varying
Normalisr	0.084	0.0964116	Varying
Normalisr	0.085	0.0973558	Varying
Normalisr	0.086	0.0982999	Varying
Normalisr	0.087	0.099244	Varying
Normalisr	0.088	0.100188	Varying
Normalisr	0.089	0.101132	Varying
Normalisr	0.09	0.102076	Varying
Normalisr	0.091	0.103017	Varying
Normalisr	0.092	0.103924	Varying
Normalisr	0.093	0.104831	Varying
Normalisr	0.094	0.105738	Varying
Normalisr	0.095	0.106645	Varying
Normalisr	0.096	0.107553	Varying
Normalisr	0.097	0.10846	Varying
Normalisr	0.098	0.109367	Varying
Normalisr	0.099	0.110274	Varying
Normalisr	0.1	0.111181	Varying
Normalisr	0.101	0.112088	Varying
Normalisr	0.102	0.113096	Varying
Normalisr	0.103	0.114106	Varying
Normalisr	0.104	0.115115	Varying
Normalisr	0.105	0.116124	Varying
Normalisr	0.106	0.117134	Varying
Normalisr	0.107	0.118143	Varying
Normalisr	0.108	0.119152	Varying
Normalisr	0.109	0.120161	Varying
Normalisr	0.11	0.121171	Varying
Normalisr	0.111	0.12218	Varying
Normalisr	0.112	0.122965	Varying
Normalisr	0.113	0.123722	Varying
Normalisr	0.114	0.124478	Varying
Normalisr	0.115	0.125235	Varying
Normalisr	0.116	0.125992	Varying
Normalisr	0.117	0.126749	Varying
Normalisr	0.118	0.127505	Varying
Normalisr	0.119	0.128262	Varying
Normalisr	0.12	0.129019	Varying
Normalisr	0.121	0.129776	Varying
Normalisr	0.122	0.130838	Varying
Normalisr	0.123	0.131983	Varying
Normalisr	0.124	0.133127	Varying
Normalisr	0.125	0.134272	Varying
Normalisr	0.126	0.135417	Varying
Normalisr	0.127	0.136561	Varying
Normalisr	0.128	0.137706	Varying
Normalisr	0.129	0.13885	Varying
Normalisr	0.13	0.139995	Varying
Normalisr	0.131	0.14114	Varying
Normalisr	0.132	0.142252	Varying
Normalisr	0.133	0.143349	Varying
Normalisr	0.134	0.144445	Varying
Normalisr	0.135	0.145542	Varying
Normalisr	0.136	0.146639	Varying
Normalisr	0.137	0.147736	Varying
Normalisr	0.138	0.148833	Varying
Normalisr	0.139	0.14993	Varying
Normalisr	0.14	0.151027	Varying
Normalisr	0.141	0.152124	Varying
Normalisr	0.142	0.153169	Varying
Normalisr	0.143	0.154176	Varying
Normalisr	0.144	0.155184	Varying
Normalisr	0.145	0.156192	Varying
Normalisr	0.146	0.1572	Varying
Normalisr	0.147	0.158208	Varying
Normalisr	0.148	0.159216	Varying
Normalisr	0.149	0.160223	Varying
Normalisr	0.15	0.161231	Varying
Normalisr	0.151	0.162239	Varying
Normalisr	0.152	0.163236	Varying
Normalisr	0.153	0.164223	Varying
Normalisr	0.154	0.165209	Varying
Normalisr	0.155	0.166196	Varying
Normalisr	0.156	0.167182	Varying
Normalisr	0.157	0.168169	Varying
Normalisr	0.158	0.169155	Varying
Normalisr	0.159	0.170142	Varying
Normalisr	0.16	0.171128	Varying
Normalisr	0.161	0.172115	Varying
Normalisr	0.162	0.173128	Varying
Normalisr	0.163	0.174185	Varying
Normalisr	0.164	0.175242	Varying
Normalisr	0.165	0.176299	Varying
Normalisr	0.166	0.177356	Varying
Normalisr	0.167	0.178413	Varying
Normalisr	0.168	0.179469	Varying
Normalisr	0.169	0.180526	Varying
Normalisr	0.17	0.181583	Varying
Normalisr	0.171	0.18264	Varying
Normalisr	0.172	0.183649	Varying
Normalisr	0.173	0.184535	Varying
Normalisr	0.174	0.185422	Varying
Normalisr	0.175	0.186308	Varying
Normalisr	0.176	0.187195	Varying
Normalisr	0.177	0.188081	Varying
Normalisr	0.178	0.188968	Varying
Normalisr	0.179	0.189854	Varying
Normalisr	0.18	0.190741	Varying
Normalisr	0.181	0.191627	Varying
Normalisr	0.182	0.192512	Varying
Normalisr	0.183	0.193387	Varying
Normalisr	0.184	0.194263	Varying
Normalisr	0.185	0.195138	Varying
Normalisr	0.186	0.196014	Varying
Normalisr	0.187	0.19689	Varying
Normalisr	0.188	0.197765	Varying
Normalisr	0.189	0.198641	Varying
Normalisr	0.19	0.199517	Varying
Normalisr	0.191	0.200392	Varying
Normalisr	0.192	0.201276	Varying
Normalisr	0.193	0.202253	Varying
Normalisr	0.194	0.203229	Varying
Normalisr	0.195	0.204205	Varying
Normalisr	0.196	0.205182	Varying
Normalisr	0.197	0.206158	Varying
Normalisr	0.198	0.207135	Varying
Normalisr	0.199	0.208111	Varying
Normalisr	0.2	0.209088	Varying
Normalisr	0.201	0.210064	Varying
Normalisr	0.202	0.211041	Varying
Normalisr	0.203	0.211969	Varying
Normalisr	0.204	0.212897	Varying
Normalisr	0.205	0.213824	Varying
Normalisr	0.206	0.214752	Varying
Normalisr	0.207	0.21568	Varying
Normalisr	0.208	0.216607	Varying
Normalisr	0.209	0.217535	Varying
Normalisr	0.21	0.218462	Varying
Normalisr	0.211	0.21939	Varying
Normalisr	0.212	0.220318	Varying
Normalisr	0.213	0.221196	Varying
Normalisr	0.214	0.222067	Varying
Normalisr	0.215	0.222938	Varying
Normalisr	0.216	0.223809	Varying
Normalisr	0.217	0.22468	Varying
Normalisr	0.218	0.225551	Varying
Normalisr	0.219	0.226422	Varying
Normalisr	0.22	0.227293	Varying
Normalisr	0.221	0.228165	Varying
Normalisr	0.222	0.229036	Varying
Normalisr	0.223	0.229928	Varying
Normalisr	0.224	0.230827	Varying
Normalisr	0.225	0.231725	Varying
Normalisr	0.226	0.232623	Varying
Normalisr	0.227	0.233522	Varying
Normalisr	0.228	0.23442	Varying
Normalisr	0.229	0.235319	Varying
Normalisr	0.23	0.236217	Varying
Normalisr	0.231	0.237116	Varying
Normalisr	0.232	0.238014	Varying
Normalisr	0.233	0.238908	Varying
Normalisr	0.234	0.2398	Varying
Normalisr	0.235	0.240692	Varying
Normalisr	0.236	0.241583	Varying
Normalisr	0.237	0.242475	Varying
Normalisr	0.238	0.243367	Varying
Normalisr	0.239	0.244259	Varying
Normalisr	0.24	0.24515	Varying
Normalisr	0.241	0.246042	Varying
Normalisr	0.242	0.246934	Varying
Normalisr	0.243	0.24801	Varying
Normalisr	0.244	0.249221	Varying
Normalisr	0.245	0.250433	Varying
Normalisr	0.246	0.251644	Varying
Normalisr	0.247	0.252856	Varying
Normalisr	0.248	0.254067	Varying
Normalisr	0.249	0.255279	Varying
Normalisr	0.25	0.25649	Varying
Normalisr	0.251	0.257702	Varying
Normalisr	0.252	0.258913	Varying
Normalisr	0.253	0.260064	Varying
Normalisr	0.254	0.261147	Varying
Normalisr	0.255	0.262231	Varying
Normalisr	0.256	0.263314	Varying
Normalisr	0.257	0.264397	Varying
Normalisr	0.258	0.265481	Varying
Normalisr	0.259	0.266564	Varying
Normalisr	0.26	0.267647	Varying
Normalisr	0.261	0.268731	Varying
Normalisr	0.262	0.269814	Varying
Normalisr	0.263	0.270836	Varying
Normalisr	0.264	0.271755	Varying
Normalisr	0.265	0.272675	Varying
Normalisr	0.266	0.273594	Varying
Normalisr	0.267	0.274514	Varying
Normalisr	0.268	0.275433	Varying
Normalisr	0.269	0.276352	Varying
Normalisr	0.27	0.277272	Varying
Normalisr	0.271	0.278191	Varying
Normalisr	0.272	0.27911	Varying
Normalisr	0.273	0.280019	Varying
Normalisr	0.274	0.280899	Varying
Normalisr	0.275	0.281779	Varying
Normalisr	0.276	0.282659	Varying
Normalisr	0.277	0.283539	Varying
Normalisr	0.278	0.284419	Varying
Normalisr	0.279	0.285299	Varying
Normalisr	0.28	0.286179	Varying
Normalisr	0.281	0.287059	Varying
Normalisr	0.282	0.287939	Varying
Normalisr	0.283	0.288821	Varying
Normalisr	0.284	0.289714	Varying
Normalisr	0.285	0.290608	Varying
Normalisr	0.286	0.291501	Varying
Normalisr	0.287	0.292395	Varying
Normalisr	0.288	0.293288	Varying
Normalisr	0.289	0.294181	Varying
Normalisr	0.29	0.295075	Varying
Normalisr	0.291	0.295968	Varying
Normalisr	0.292	0.296861	Varying
Normalisr	0.293	0.297769	Varying
Normalisr	0.294	0.298857	Varying
Normalisr	0.295	0.299945	Varying
Normalisr	0.296	0.301033	Varying
Normalisr	0.297	0.302122	Varying
Normalisr	0.298	0.30321	Varying
Normalisr	0.299	0.304298	Varying
Normalisr	0.3	0.305386	Varying
Normalisr	0.301	0.306475	Varying
Normalisr	0.302	0.307563	Varying
Normalisr	0.303	0.308651	Varying
Normalisr	0.304	0.309566	Varying
Normalisr	0.305	0.310474	Varying
Normalisr	0.306	0.311383	Varying
Normalisr	0.307	0.312292	Varying
Normalisr	0.308	0.313201	Varying
Normalisr	0.309	0.31411	Varying
Normalisr	0.31	0.315019	Varying
Normalisr	0.311	0.315928	Varying
Normalisr	0.312	0.316837	Varying
Normalisr	0.313	0.317746	Varying
Normalisr	0.314	0.318742	Varying
Normalisr	0.315	0.319751	Varying
Normalisr	0.316	0.32076	Varying
Normalisr	0.317	0.321769	Varying
Normalisr	0.318	0.322778	Varying
Normalisr	0.319	0.323787	Varying
Normalisr	0.32	0.324796	Varying
Normalisr	0.321	0.325805	Varying
Normalisr	0.322	0.326814	Varying
Normalisr	0.323	0.327823	Varying
Normalisr	0.324	0.328774	Varying
Normalisr	0.325	0.329708	Varying
Normalisr	0.326	0.330641	Varying
Normalisr	0.327	0.331574	Varying
Normalisr	0.328	0.332508	Varying
Normalisr	0.329	0.333441	Varying
Normalisr	0.33	0.334374	Varying
Normalisr	0.331	0.335308	Varying
Normalisr	0.332	0.336241	Varying
Normalisr	0.333	0.337174	Varying
Normalisr	0.334	0.338132	Varying
Normalisr	0.335	0.3391	Varying
Normalisr	0.336	0.340069	Varying
Normalisr	0.337	0.341038	Varying
Normalisr	0.338	0.342007	Varying
Normalisr	0.339	0.342976	Varying
Normalisr	0.34	0.343945	Varying
Normalisr	0.341	0.344914	Varying
Normalisr	0.342	0.345883	Varying
Normalisr	0.343	0.346852	Varying
Normalisr	0.344	0.347761	Varying
Normalisr	0.345	0.348623	Varying
Normalisr	0.346	0.349486	Varying
Normalisr	0.347	0.350348	Varying
Normalisr	0.348	0.35121	Varying
Normalisr	0.349	0.352073	Varying
Normalisr	0.35	0.352935	Varying
Normalisr	0.351	0.353797	Varying
Normalisr	0.352	0.354659	Varying
Normalisr	0.353	0.355522	Varying
Normalisr	0.354	0.356434	Varying
Normalisr	0.355	0.357405	Varying
Normalisr	0.356	0.358376	Varying
Normalisr	0.357	0.359347	Varying
Normalisr	0.358	0.360318	Varying
Normalisr	0.359	0.361288	Varying
Normalisr	0.36	0.362259	Varying
Normalisr	0.361	0.36323	Varying
Normalisr	0.362	0.364201	Varying
Normalisr	0.363	0.365172	Varying
Normalisr	0.364	0.366139	Varying
Normalisr	0.365	0.3671	Varying
Normalisr	0.366	0.368061	Varying
Normalisr	0.367	0.369022	Varying
Normalisr	0.368	0.369983	Varying
Normalisr	0.369	0.370944	Varying
Normalisr	0.37	0.371906	Varying
Normalisr	0.371	0.372867	Varying
Normalisr	0.372	0.373828	Varying
Normalisr	0.373	0.374789	Varying
Normalisr	0.374	0.375727	Varying
Normalisr	0.375	0.3766	Varying
Normalisr	0.376	0.377473	Varying
Normalisr	0.377	0.378346	Varying
Normalisr	0.378	0.379219	Varying
Normalisr	0.379	0.380092	Varying
Normalisr	0.38	0.380965	Varying
Normalisr	0.381	0.381838	Varying
Normalisr	0.382	0.382711	Varying
Normalisr	0.383	0.383584	Varying
Normalisr	0.384	0.384498	Varying
Normalisr	0.385	0.385625	Varying
Normalisr	0.386	0.386753	Varying
Normalisr	0.387	0.38788	Varying
Normalisr	0.388	0.389008	Varying
Normalisr	0.389	0.390136	Varying
Normalisr	0.39	0.391263	Varying
Normalisr	0.391	0.392391	Varying
Normalisr	0.392	0.393518	Varying
Normalisr	0.393	0.394646	Varying
Normalisr	0.394	0.39576	Varying
Normalisr	0.395	0.396665	Varying
Normalisr	0.396	0.397569	Varying
Normalisr	0.397	0.398474	Varying
Normalisr	0.398	0.399379	Varying
Normalisr	0.399	0.400284	Varying
Normalisr	0.4	0.401189	Varying
Normalisr	0.401	0.402094	Varying
Normalisr	0.402	0.402999	Varying
Normalisr	0.403	0.403904	Varying
Normalisr	0.404	0.404809	Varying
Normalisr	0.405	0.405689	Varying
Normalisr	0.406	0.406568	Varying
Normalisr	0.407	0.407447	Varying
Normalisr	0.408	0.408326	Varying
Normalisr	0.409	0.409205	Varying
Normalisr	0.41	0.410084	Varying
Normalisr	0.411	0.410963	Varying
Normalisr	0.412	0.411842	Varying
Normalisr	0.413	0.412721	Varying
Normalisr	0.414	0.4136	Varying
Normalisr	0.415	0.414558	Varying
Normalisr	0.416	0.415528	Varying
Normalisr	0.417	0.416499	Varying
Normalisr	0.418	0.41747	Varying
Normalisr	0.419	0.418441	Varying
Normalisr	0.42	0.419411	Varying
Normalisr	0.421	0.420382	Varying
Normalisr	0.422	0.421353	Varying
Normalisr	0.423	0.422324	Varying
Normalisr	0.424	0.423294	Varying
Normalisr	0.425	0.424239	Varying
Normalisr	0.426	0.425176	Varying
Normalisr	0.427	0.426113	Varying
Normalisr	0.428	0.42705	Varying
Normalisr	0.429	0.427987	Varying
Normalisr	0.43	0.428924	Varying
Normalisr	0.431	0.42986	Varying
Normalisr	0.432	0.430797	Varying
Normalisr	0.433	0.431734	Varying
Normalisr	0.434	0.432671	Varying
Normalisr	0.435	0.433681	Varying
Normalisr	0.436	0.43473	Varying
Normalisr	0.437	0.435778	Varying
Normalisr	0.438	0.436827	Varying
Normalisr	0.439	0.437876	Varying
Normalisr	0.44	0.438924	Varying
Normalisr	0.441	0.439973	Varying
Normalisr	0.442	0.441022	Varying
Normalisr	0.443	0.44207	Varying
Normalisr	0.444	0.443119	Varying
Normalisr	0.445	0.444162	Varying
Normalisr	0.446	0.4452	Varying
Normalisr	0.447	0.446238	Varying
Normalisr	0.448	0.447276	Varying
Normalisr	0.449	0.448314	Varying
Normalisr	0.45	0.449352	Varying
Normalisr	0.451	0.45039	Varying
Normalisr	0.452	0.451428	Varying
Normalisr	0.453	0.452466	Varying
Normalisr	0.454	0.453504	Varying
Normalisr	0.455	0.454465	Varying
Normalisr	0.456	0.455335	Varying
Normalisr	0.457	0.456204	Varying
Normalisr	0.458	0.457074	Varying
Normalisr	0.459	0.457943	Varying
Normalisr	0.46	0.458813	Varying
Normalisr	0.461	0.459682	Varying
Normalisr	0.462	0.460552	Varying
Normalisr	0.463	0.461422	Varying
Normalisr	0.464	0.462291	Varying
Normalisr	0.465	0.463213	Varying
Normalisr	0.466	0.464231	Varying
Normalisr	0.467	0.465249	Varying
Normalisr	0.468	0.466267	Varying
Normalisr	0.469	0.467285	Varying
Normalisr	0.47	0.468303	Varying
Normalisr	0.471	0.46932	Varying
Normalisr	0.472	0.470338	Varying
Normalisr	0.473	0.471356	Varying
Normalisr	0.474	0.472374	Varying
Normalisr	0.475	0.473419	Varying
Normalisr	0.476	0.474544	Varying
Normalisr	0.477	0.475669	Varying
Normalisr	0.478	0.476794	Varying
Normalisr	0.479	0.477919	Varying
Normalisr	0.48	0.479044	Varying
Normalisr	0.481	0.480169	Varying
Normalisr	0.482	0.481294	Varying
Normalisr	0.483	0.482419	Varying
Normalisr	0.484	0.483544	Varying
Normalisr	0.485	0.484647	Varying
Normalisr	0.486	0.485621	Varying
Normalisr	0.487	0.486596	Varying
Normalisr	0.488	0.48757	Varying
Normalisr	0.489	0.488545	Varying
Normalisr	0.49	0.48952	Varying
Normalisr	0.491	0.490494	Varying
Normalisr	0.492	0.491469	Varying
Normalisr	0.493	0.492443	Varying
Normalisr	0.494	0.493418	Varying
Normalisr	0.495	0.494387	Varying
Normalisr	0.496	0.495262	Varying
Normalisr	0.497	0.496137	Varying
Normalisr	0.498	0.497013	Varying
Normalisr	0.499	0.497888	Varying
Normalisr	0.5	0.498763	Varying
Normalisr	0.501	0.499638	Varying
Normalisr	0.502	0.500513	Varying
Normalisr	0.503	0.501388	Varying
Normalisr	0.504	0.502263	Varying
Normalisr	0.505	0.503138	Varying
Normalisr	0.506	0.504074	Varying
Normalisr	0.507	0.505014	Varying
Normalisr	0.508	0.505953	Varying
Normalisr	0.509	0.506893	Varying
Normalisr	0.51	0.507832	Varying
Normalisr	0.511	0.508772	Varying
Normalisr	0.512	0.509711	Varying
Normalisr	0.513	0.510651	Varying
Normalisr	0.514	0.511591	Varying
Normalisr	0.515	0.51253	Varying
Normalisr	0.516	0.513634	Varying
Normalisr	0.517	0.514767	Varying
Normalisr	0.518	0.5159	Varying
Normalisr	0.519	0.517034	Varying
Normalisr	0.52	0.518167	Varying
Normalisr	0.521	0.5193	Varying
Normalisr	0.522	0.520433	Varying
Normalisr	0.523	0.521567	Varying
Normalisr	0.524	0.5227	Varying
Normalisr	0.525	0.523833	Varying
Normalisr	0.526	0.524751	Varying
Normalisr	0.527	0.525597	Varying
Normalisr	0.528	0.526442	Varying
Normalisr	0.529	0.527288	Varying
Normalisr	0.53	0.528133	Varying
Normalisr	0.531	0.528979	Varying
Normalisr	0.532	0.529824	Varying
Normalisr	0.533	0.53067	Varying
Normalisr	0.534	0.531515	Varying
Normalisr	0.535	0.532361	Varying
Normalisr	0.536	0.533254	Varying
Normalisr	0.537	0.534175	Varying
Normalisr	0.538	0.535095	Varying
Normalisr	0.539	0.536015	Varying
Normalisr	0.54	0.536935	Varying
Normalisr	0.541	0.537856	Varying
Normalisr	0.542	0.538776	Varying
Normalisr	0.543	0.539696	Varying
Normalisr	0.544	0.540617	Varying
Normalisr	0.545	0.541537	Varying
Normalisr	0.546	0.542462	Varying
Normalisr	0.547	0.543392	Varying
Normalisr	0.548	0.544322	Varying
Normalisr	0.549	0.545252	Varying
Normalisr	0.55	0.546182	Varying
Normalisr	0.551	0.547112	Varying
Normalisr	0.552	0.548042	Varying
Normalisr	0.553	0.548972	Varying
Normalisr	0.554	0.549902	Varying
Normalisr	0.555	0.550832	Varying
Normalisr	0.556	0.551718	Varying
Normalisr	0.557	0.552548	Varying
Normalisr	0.558	0.553379	Varying
Normalisr	0.559	0.554209	Varying
Normalisr	0.56	0.55504	Varying
Normalisr	0.561	0.555871	Varying
Normalisr	0.562	0.556701	Varying
Normalisr	0.563	0.557532	Varying
Normalisr	0.564	0.558363	Varying
Normalisr	0.565	0.559193	Varying
Normalisr	0.566	0.560132	Varying
Normalisr	0.567	0.561279	Varying
Normalisr	0.568	0.562425	Varying
Normalisr	0.569	0.563572	Varying
Normalisr	0.57	0.564719	Varying
Normalisr	0.571	0.565865	Varying
Normalisr	0.572	0.567012	Varying
Normalisr	0.573	0.568158	Varying
Normalisr	0.574	0.569305	Varying
Normalisr	0.575	0.570451	Varying
Normalisr	0.576	0.571526	Varying
Normalisr	0.577	0.572375	Varying
Normalisr	0.578	0.573224	Varying
Normalisr	0.579	0.574073	Varying
Normalisr	0.58	0.574923	Varying
Normalisr	0.581	0.575772	Varying
Normalisr	0.582	0.576621	Varying
Normalisr	0.583	0.57747	Varying
Normalisr	0.584	0.57832	Varying
Normalisr	0.585	0.579169	Varying
Normalisr	0.586	0.580045	Varying
Normalisr	0.587	0.581087	Varying
Normalisr	0.588	0.582128	Varying
Normalisr	0.589	0.583169	Varying
Normalisr	0.59	0.584211	Varying
Normalisr	0.591	0.585252	Varying
Normalisr	0.592	0.586293	Varying
Normalisr	0.593	0.587335	Varying
Normalisr	0.594	0.588376	Varying
Normalisr	0.595	0.589417	Varying
Normalisr	0.596	0.59046	Varying
Normalisr	0.597	0.591546	Varying
Normalisr	0.598	0.592632	Varying
Normalisr	0.599	0.593718	Varying
Normalisr	0.6	0.594803	Varying
Normalisr	0.601	0.595889	Varying
Normalisr	0.602	0.596975	Varying
Normalisr	0.603	0.598061	Varying
Normalisr	0.604	0.599146	Varying
Normalisr	0.605	0.600232	Varying
Normalisr	0.606	0.601318	Varying
Normalisr	0.607	0.602343	Varying
Normalisr	0.608	0.603364	Varying
Normalisr	0.609	0.604385	Varying
Normalisr	0.61	0.605406	Varying
Normalisr	0.611	0.606428	Varying
Normalisr	0.612	0.607449	Varying
Normalisr	0.613	0.60847	Varying
Normalisr	0.614	0.609491	Varying
Normalisr	0.615	0.610512	Varying
Normalisr	0.616	0.611533	Varying
Normalisr	0.617	0.61253	Varying
Normalisr	0.618	0.613523	Varying
Normalisr	0.619	0.614515	Varying
Normalisr	0.62	0.615507	Varying
Normalisr	0.621	0.6165	Varying
Normalisr	0.622	0.617492	Varying
Normalisr	0.623	0.618485	Varying
Normalisr	0.624	0.619477	Varying
Normalisr	0.625	0.620469	Varying
Normalisr	0.626	0.621462	Varying
Normalisr	0.627	0.622503	Varying
Normalisr	0.628	0.623562	Varying
Normalisr	0.629	0.624621	Varying
Normalisr	0.63	0.625681	Varying
Normalisr	0.631	0.62674	Varying
Normalisr	0.632	0.627799	Varying
Normalisr	0.633	0.628858	Varying
Normalisr	0.634	0.629917	Varying
Normalisr	0.635	0.630976	Varying
Normalisr	0.636	0.632035	Varying
Normalisr	0.637	0.632995	Varying
Normalisr	0.638	0.633898	Varying
Normalisr	0.639	0.634801	Varying
Normalisr	0.64	0.635704	Varying
Normalisr	0.641	0.636607	Varying
Normalisr	0.642	0.63751	Varying
Normalisr	0.643	0.638413	Varying
Normalisr	0.644	0.639316	Varying
Normalisr	0.645	0.640219	Varying
Normalisr	0.646	0.641122	Varying
Normalisr	0.647	0.642046	Varying
Normalisr	0.648	0.642989	Varying
Normalisr	0.649	0.643932	Varying
Normalisr	0.65	0.644874	Varying
Normalisr	0.651	0.645817	Varying
Normalisr	0.652	0.646759	Varying
Normalisr	0.653	0.647702	Varying
Normalisr	0.654	0.648645	Varying
Normalisr	0.655	0.649587	Varying
Normalisr	0.656	0.65053	Varying
Normalisr	0.657	0.651483	Varying
Normalisr	0.658	0.652448	Varying
Normalisr	0.659	0.653414	Varying
Normalisr	0.66	0.65438	Varying
Normalisr	0.661	0.655346	Varying
Normalisr	0.662	0.656312	Varying
Normalisr	0.663	0.657278	Varying
Normalisr	0.664	0.658243	Varying
Normalisr	0.665	0.659209	Varying
Normalisr	0.666	0.660175	Varying
Normalisr	0.667	0.661098	Varying
Normalisr	0.668	0.661935	Varying
Normalisr	0.669	0.662771	Varying
Normalisr	0.67	0.663608	Varying
Normalisr	0.671	0.664445	Varying
Normalisr	0.672	0.665281	Varying
Normalisr	0.673	0.666118	Varying
Normalisr	0.674	0.666955	Varying
Normalisr	0.675	0.667791	Varying
Normalisr	0.676	0.668628	Varying
Normalisr	0.677	0.669522	Varying
Normalisr	0.678	0.670606	Varying
Normalisr	0.679	0.67169	Varying
Normalisr	0.68	0.672774	Varying
Normalisr	0.681	0.673858	Varying
Normalisr	0.682	0.674942	Varying
Normalisr	0.683	0.676025	Varying
Normalisr	0.684	0.677109	Varying
Normalisr	0.685	0.678193	Varying
Normalisr	0.686	0.679277	Varying
Normalisr	0.687	0.680363	Varying
Normalisr	0.688	0.68146	Varying
Normalisr	0.689	0.682556	Varying
Normalisr	0.69	0.683653	Varying
Normalisr	0.691	0.68475	Varying
Normalisr	0.692	0.685847	Varying
Normalisr	0.693	0.686944	Varying
Normalisr	0.694	0.688041	Varying
Normalisr	0.695	0.689137	Varying
Normalisr	0.696	0.690234	Varying
Normalisr	0.697	0.691324	Varying
Normalisr	0.698	0.6922	Varying
Normalisr	0.699	0.693076	Varying
Normalisr	0.7	0.693952	Varying
Normalisr	0.701	0.694828	Varying
Normalisr	0.702	0.695704	Varying
Normalisr	0.703	0.69658	Varying
Normalisr	0.704	0.697456	Varying
Normalisr	0.705	0.698332	Varying
Normalisr	0.706	0.699208	Varying
Normalisr	0.707	0.700083	Varying
Normalisr	0.708	0.701011	Varying
Normalisr	0.709	0.701942	Varying
Normalisr	0.71	0.702873	Varying
Normalisr	0.711	0.703804	Varying
Normalisr	0.712	0.704736	Varying
Normalisr	0.713	0.705667	Varying
Normalisr	0.714	0.706598	Varying
Normalisr	0.715	0.707529	Varying
Normalisr	0.716	0.708461	Varying
Normalisr	0.717	0.709392	Varying
Normalisr	0.718	0.710415	Varying
Normalisr	0.719	0.711457	Varying
Normalisr	0.72	0.7125	Varying
Normalisr	0.721	0.713542	Varying
Normalisr	0.722	0.714584	Varying
Normalisr	0.723	0.715626	Varying
Normalisr	0.724	0.716669	Varying
Normalisr	0.725	0.717711	Varying
Normalisr	0.726	0.718753	Varying
Normalisr	0.727	0.719795	Varying
Normalisr	0.728	0.720808	Varying
Normalisr	0.729	0.72181	Varying
Normalisr	0.73	0.722812	Varying
Normalisr	0.731	0.723814	Varying
Normalisr	0.732	0.724816	Varying
Normalisr	0.733	0.725818	Varying
Normalisr	0.734	0.72682	Varying
Normalisr	0.735	0.727822	Varying
Normalisr	0.736	0.728824	Varying
Normalisr	0.737	0.729826	Varying
Normalisr	0.738	0.730819	Varying
Normalisr	0.739	0.731807	Varying
Normalisr	0.74	0.732794	Varying
Normalisr	0.741	0.733782	Varying
Normalisr	0.742	0.73477	Varying
Normalisr	0.743	0.735758	Varying
Normalisr	0.744	0.736746	Varying
Normalisr	0.745	0.737734	Varying
Normalisr	0.746	0.738722	Varying
Normalisr	0.747	0.73971	Varying
Normalisr	0.748	0.740784	Varying
Normalisr	0.749	0.741936	Varying
Normalisr	0.75	0.743089	Varying
Normalisr	0.751	0.744242	Varying
Normalisr	0.752	0.745394	Varying
Normalisr	0.753	0.746547	Varying
Normalisr	0.754	0.747699	Varying
Normalisr	0.755	0.748852	Varying
Normalisr	0.756	0.750004	Varying
Normalisr	0.757	0.751157	Varying
Normalisr	0.758	0.752189	Varying
Normalisr	0.759	0.753057	Varying
Normalisr	0.76	0.753925	Varying
Normalisr	0.761	0.754792	Varying
Normalisr	0.762	0.75566	Varying
Normalisr	0.763	0.756528	Varying
Normalisr	0.764	0.757396	Varying
Normalisr	0.765	0.758264	Varying
Normalisr	0.766	0.759132	Varying
Normalisr	0.767	0.76	Varying
Normalisr	0.768	0.760897	Varying
Normalisr	0.769	0.761856	Varying
Normalisr	0.77	0.762814	Varying
Normalisr	0.771	0.763773	Varying
Normalisr	0.772	0.764731	Varying
Normalisr	0.773	0.76569	Varying
Normalisr	0.774	0.766648	Varying
Normalisr	0.775	0.767607	Varying
Normalisr	0.776	0.768565	Varying
Normalisr	0.777	0.769523	Varying
Normalisr	0.778	0.770456	Varying
Normalisr	0.779	0.771298	Varying
Normalisr	0.78	0.772139	Varying
Normalisr	0.781	0.772981	Varying
Normalisr	0.782	0.773823	Varying
Normalisr	0.783	0.774664	Varying
Normalisr	0.784	0.775506	Varying
Normalisr	0.785	0.776348	Varying
Normalisr	0.786	0.777189	Varying
Normalisr	0.787	0.778031	Varying
Normalisr	0.788	0.778904	Varying
Normalisr	0.789	0.78	Varying
Normalisr	0.79	0.781095	Varying
Normalisr	0.791	0.782191	Varying
Normalisr	0.792	0.783287	Varying
Normalisr	0.793	0.784383	Varying
Normalisr	0.794	0.785479	Varying
Normalisr	0.795	0.786575	Varying
Normalisr	0.796	0.787671	Varying
Normalisr	0.797	0.788767	Varying
Normalisr	0.798	0.789862	Varying
Normalisr	0.799	0.790896	Varying
Normalisr	0.8	0.791931	Varying
Normalisr	0.801	0.792965	Varying
Normalisr	0.802	0.793999	Varying
Normalisr	0.803	0.795034	Varying
Normalisr	0.804	0.796068	Varying
Normalisr	0.805	0.797102	Varying
Normalisr	0.806	0.798137	Varying
Normalisr	0.807	0.799171	Varying
Normalisr	0.808	0.800206	Varying
Normalisr	0.809	0.801162	Varying
Normalisr	0.81	0.802112	Varying
Normalisr	0.811	0.803062	Varying
Normalisr	0.812	0.804011	Varying
Normalisr	0.813	0.804961	Varying
Normalisr	0.814	0.805911	Varying
Normalisr	0.815	0.80686	Varying
Normalisr	0.816	0.80781	Varying
Normalisr	0.817	0.80876	Varying
Normalisr	0.818	0.809709	Varying
Normalisr	0.819	0.8106	Varying
Normalisr	0.82	0.811477	Varying
Normalisr	0.821	0.812354	Varying
Normalisr	0.822	0.813232	Varying
Normalisr	0.823	0.814109	Varying
Normalisr	0.824	0.814986	Varying
Normalisr	0.825	0.815863	Varying
Normalisr	0.826	0.816741	Varying
Normalisr	0.827	0.817618	Varying
Normalisr	0.828	0.818495	Varying
Normalisr	0.829	0.8195	Varying
Normalisr	0.83	0.820556	Varying
Normalisr	0.831	0.821612	Varying
Normalisr	0.832	0.822668	Varying
Normalisr	0.833	0.823724	Varying
Normalisr	0.834	0.82478	Varying
Normalisr	0.835	0.825836	Varying
Normalisr	0.836	0.826892	Varying
Normalisr	0.837	0.827948	Varying
Normalisr	0.838	0.829004	Varying
Normalisr	0.839	0.830024	Varying
Normalisr	0.84	0.831021	Varying
Normalisr	0.841	0.832019	Varying
Normalisr	0.842	0.833017	Varying
Normalisr	0.843	0.834015	Varying
Normalisr	0.844	0.835012	Varying
Normalisr	0.845	0.83601	Varying
Normalisr	0.846	0.837008	Varying
Normalisr	0.847	0.838006	Varying
Normalisr	0.848	0.839003	Varying
Normalisr	0.849	0.839963	Varying
Normalisr	0.85	0.840886	Varying
Normalisr	0.851	0.84181	Varying
Normalisr	0.852	0.842734	Varying
Normalisr	0.853	0.843657	Varying
Normalisr	0.854	0.844581	Varying
Normalisr	0.855	0.845504	Varying
Normalisr	0.856	0.846428	Varying
Normalisr	0.857	0.847352	Varying
Normalisr	0.858	0.848275	Varying
Normalisr	0.859	0.849225	Varying
Normalisr	0.86	0.850211	Varying
Normalisr	0.861	0.851198	Varying
Normalisr	0.862	0.852184	Varying
Normalisr	0.863	0.85317	Varying
Normalisr	0.864	0.854157	Varying
Normalisr	0.865	0.855143	Varying
Normalisr	0.866	0.85613	Varying
Normalisr	0.867	0.857116	Varying
Normalisr	0.868	0.858102	Varying
Normalisr	0.869	0.859047	Varying
Normalisr	0.87	0.859898	Varying
Normalisr	0.871	0.86075	Varying
Normalisr	0.872	0.861602	Varying
Normalisr	0.873	0.862453	Varying
Normalisr	0.874	0.863305	Varying
Normalisr	0.875	0.864157	Varying
Normalisr	0.876	0.865009	Varying
Normalisr	0.877	0.86586	Varying
Normalisr	0.878	0.866712	Varying
Normalisr	0.879	0.867589	Varying
Normalisr	0.88	0.868562	Varying
Normalisr	0.881	0.869535	Varying
Normalisr	0.882	0.870507	Varying
Normalisr	0.883	0.87148	Varying
Normalisr	0.884	0.872452	Varying
Normalisr	0.885	0.873425	Varying
Normalisr	0.886	0.874398	Varying
Normalisr	0.887	0.87537	Varying
Normalisr	0.888	0.876343	Varying
Normalisr	0.889	0.877335	Varying
Normalisr	0.89	0.878485	Varying
Normalisr	0.891	0.879635	Varying
Normalisr	0.892	0.880785	Varying
Normalisr	0.893	0.881935	Varying
Normalisr	0.894	0.883084	Varying
Normalisr	0.895	0.884234	Varying
Normalisr	0.896	0.885384	Varying
Normalisr	0.897	0.886534	Varying
Normalisr	0.898	0.887684	Varying
Normalisr	0.899	0.888832	Varying
Normalisr	0.9	0.889799	Varying
Normalisr	0.901	0.890766	Varying
Normalisr	0.902	0.891733	Varying
Normalisr	0.903	0.8927	Varying
Normalisr	0.904	0.893667	Varying
Normalisr	0.905	0.894635	Varying
Normalisr	0.906	0.895602	Varying
Normalisr	0.907	0.896569	Varying
Normalisr	0.908	0.897536	Varying
Normalisr	0.909	0.898503	Varying
Normalisr	0.91	0.899227	Varying
Normalisr	0.911	0.899927	Varying
Normalisr	0.912	0.900626	Varying
Normalisr	0.913	0.901326	Varying
Normalisr	0.914	0.902026	Varying
Normalisr	0.915	0.902725	Varying
Normalisr	0.916	0.903425	Varying
Normalisr	0.917	0.904125	Varying
Normalisr	0.918	0.904824	Varying
Normalisr	0.919	0.905524	Varying
Normalisr	0.92	0.906411	Varying
Normalisr	0.921	0.907343	Varying
Normalisr	0.922	0.908274	Varying
Normalisr	0.923	0.909206	Varying
Normalisr	0.924	0.910137	Varying
Normalisr	0.925	0.911069	Varying
Normalisr	0.926	0.912	Varying
Normalisr	0.927	0.912932	Varying
Normalisr	0.928	0.913863	Varying
Normalisr	0.929	0.914795	Varying
Normalisr	0.93	0.915754	Varying
Normalisr	0.931	0.916723	Varying
Normalisr	0.932	0.917693	Varying
Normalisr	0.933	0.918663	Varying
Normalisr	0.934	0.919633	Varying
Normalisr	0.935	0.920603	Varying
Normalisr	0.936	0.921573	Varying
Normalisr	0.937	0.922543	Varying
Normalisr	0.938	0.923513	Varying
Normalisr	0.939	0.924482	Varying
Normalisr	0.94	0.92559	Varying
Normalisr	0.941	0.926788	Varying
Normalisr	0.942	0.927986	Varying
Normalisr	0.943	0.929183	Varying
Normalisr	0.944	0.930381	Varying
Normalisr	0.945	0.931579	Varying
Normalisr	0.946	0.932776	Varying
Normalisr	0.947	0.933974	Varying
Normalisr	0.948	0.935171	Varying
Normalisr	0.949	0.936369	Varying
Normalisr	0.95	0.937507	Varying
Normalisr	0.951	0.938586	Varying
Normalisr	0.952	0.939666	Varying
Normalisr	0.953	0.940745	Varying
Normalisr	0.954	0.941824	Varying
Normalisr	0.955	0.942904	Varying
Normalisr	0.956	0.943983	Varying
Normalisr	0.957	0.945062	Varying
Normalisr	0.958	0.946142	Varying
Normalisr	0.959	0.947221	Varying
Normalisr	0.96	0.948295	Varying
Normalisr	0.961	0.94936	Varying
Normalisr	0.962	0.950425	Varying
Normalisr	0.963	0.95149	Varying
Normalisr	0.964	0.952555	Varying
Normalisr	0.965	0.953621	Varying
Normalisr	0.966	0.954686	Varying
Normalisr	0.967	0.955751	Varying
Normalisr	0.968	0.956816	Varying
Normalisr	0.969	0.957881	Varying
Normalisr	0.97	0.958931	Varying
Normalisr	0.971	0.959944	Varying
Normalisr	0.972	0.960956	Varying
Normalisr	0.973	0.961969	Varying
Normalisr	0.974	0.962982	Varying
Normalisr	0.975	0.963995	Varying
Normalisr	0.976	0.965007	Varying
Normalisr	0.977	0.96602	Varying
Normalisr	0.978	0.967033	Varying
Normalisr	0.979	0.968046	Varying
Normalisr	0.98	0.969079	Varying
Normalisr	0.981	0.970195	Varying
Normalisr	0.982	0.971311	Varying
Normalisr	0.983	0.972427	Varying
Normalisr	0.984	0.973543	Varying
Normalisr	0.985	0.974659	Varying
Normalisr	0.986	0.975775	Varying
Normalisr	0.987	0.976891	Varying
Normalisr	0.988	0.978007	Varying
Normalisr	0.989	0.979122	Varying
Normalisr	0.99	0.980218	Varying
Normalisr	0.991	0.981128	Varying
Normalisr	0.992	0.982038	Varying
Normalisr	0.993	0.982948	Varying
Normalisr	0.994	0.983858	Varying
Normalisr	0.995	0.984769	Varying
Normalisr	0.996	0.985679	Varying
Normalisr	0.997	0.986589	Varying
Normalisr	0.998	0.987499	Varying
Normalisr	0.999	0.988409	Varying
[truncated: 12,001 more rows]

## Sheet: Figure 2
gene1	gene2	data
2	0	Observed counts
8	4	Observed counts
0	0	Observed counts
4	8	Observed counts
0	1	Observed counts
2	0	Observed counts
6	5	Observed counts
1	7	Observed counts
7	8	Observed counts
2	1	Observed counts
5	1	Observed counts
0	1	Observed counts
2	0	Observed counts
9	15	Observed counts
0	1	Observed counts
4	8	Observed counts
4	3	Observed counts
7	14	Observed counts
7	0	Observed counts
5	1	Observed counts
2	1	Observed counts
4	5	Observed counts
1	0	Observed counts
1	9	Observed counts
1	1	Observed counts
1	1	Observed counts
2	0	Observed counts
3	1	Observed counts
2	0	Observed counts
2	4	Observed counts
1	0	Observed counts
0	0	Observed counts
6	9	Observed counts
1	1	Observed counts
1	2	Observed counts
9	4	Observed counts
0	0	Observed counts
7	2	Observed counts
4	9	Observed counts
5	4	Observed counts
1	2	Observed counts
12	3	Observed counts
0	0	Observed counts
2	0	Observed counts
9	1	Observed counts
4	3	Observed counts
8	7	Observed counts
6	1	Observed counts
0	2	Observed counts
1	3	Observed counts
6	2	Observed counts
7	0	Observed counts
1	0	Observed counts
7	6	Observed counts
2	4	Observed counts
0	0	Observed counts
1	1	Observed counts
6	0	Observed counts
5	0	Observed counts
2	6	Observed counts
0	3	Observed counts
6	3	Observed counts
2	1	Observed counts
2	1	Observed counts
1	5	Observed counts
3	6	Observed counts
2	6	Observed counts
5	0	Observed counts
4	3	Observed counts
2	4	Observed counts
5	10	Observed counts
0	2	Observed counts
5	5	Observed counts
4	2	Observed counts
2	3	Observed counts
3	1	Observed counts
2	3	Observed counts
2	5	Observed counts
8	5	Observed counts
1	6	Observed counts
7	0	Observed counts
10	2	Observed counts
0	1	Observed counts
2	0	Observed counts
4	4	Observed counts
2	1	Observed counts
5	1	Observed counts
7	2	Observed counts
1	0	Observed counts
4	5	Observed counts
0	0	Observed counts
2	4	Observed counts
14	20	Observed counts
1	0	Observed counts
0	2	Observed counts
1	1	Observed counts
2	1	Observed counts
0	0	Observed counts
0	0	Observed counts
1	4	Observed counts
4	2	Observed counts
0	0	Observed counts
13	4	Observed counts
1	2	Observed counts
5	2	Observed counts
0	0	Observed counts
9	1	Observed counts
2	1	Observed counts
2	1	Observed counts
3	7	Observed counts
13	4	Observed counts
3	5	Observed counts
0	0	Observed counts
1	0	Observed counts
5	5	Observed counts
4	2	Observed counts
5	2	Observed counts
1	0	Observed counts
6	6	Observed counts
3	5	Observed counts
12	1	Observed counts
4	2	Observed counts
2	2	Observed counts
0	1	Observed counts
2	7	Observed counts
1	3	Observed counts
6	5	Observed counts
0	1	Observed counts
2	3	Observed counts
4	6	Observed counts
1	1	Observed counts
2	1	Observed counts
6	8	Observed counts
9	4	Observed counts
3	1	Observed counts
1	2	Observed counts
0	0	Observed counts
8	2	Observed counts
17	9	Observed counts
2	0	Observed counts
8	5	Observed counts
2	2	Observed counts
0	7	Observed counts
6	3	Observed counts
4	6	Observed counts
3	1	Observed counts
2	0	Observed counts
3	3	Observed counts
3	2	Observed counts
0	0	Observed counts
6	1	Observed counts
6	11	Observed counts
5	7	Observed counts
6	1	Observed counts
5	8	Observed counts
2	3	Observed counts
6	9	Observed counts
3	0	Observed counts
10	14	Observed counts
7	2	Observed counts
1	0	Observed counts
6	2	Observed counts
7	3	Observed counts
2	2	Observed counts
5	10	Observed counts
2	4	Observed counts
2	2	Observed counts
2	3	Observed counts
3	1	Observed counts
5	3	Observed counts
1	1	Observed counts
3	1	Observed counts
8	9	Observed counts
6	2	Observed counts
0	3	Observed counts
1	1	Observed counts
8	6	Observed counts
7	1	Observed counts
9	12	Observed counts
2	4	Observed counts
1	1	Observed counts
0	1	Observed counts
18	8	Observed counts
5	7	Observed counts
8	1	Observed counts
0	0	Observed counts
12	4	Observed counts
4	5	Observed counts
4	0	Observed counts
1	4	Observed counts
0	0	Observed counts
0	0	Observed counts
4	2	Observed counts
5	2	Observed counts
5	6	Observed counts
6	11	Observed counts
1	0	Observed counts
5	5	Observed counts
3	3	Observed counts
6	1	Observed counts
0	1	Observed counts
5	5	Observed counts
4	5	Observed counts
2	2	Observed counts
0	1	Observed counts
0	1	Observed counts
0	1	Observed counts
3	1	Observed counts
3	6	Observed counts
5	3	Observed counts
0	0	Observed counts
2	2	Observed counts
1	1	Observed counts
1	0	Observed counts
2	2	Observed counts
20	13	Observed counts
3	2	Observed counts
1	1	Observed counts
5	2	Observed counts
10	7	Observed counts
1	3	Observed counts
4	8	Observed counts
2	0	Observed counts
15	7	Observed counts
8	3	Observed counts
1	0	Observed counts
0	1	Observed counts
12	2	Observed counts
1	0	Observed counts
2	1	Observed counts
0	1	Observed counts
13	10	Observed counts
1	1	Observed counts
2	1	Observed counts
0	0	Observed counts
1	0	Observed counts
4	8	Observed counts
8	7	Observed counts
3	5	Observed counts
0	1	Observed counts
2	1	Observed counts
1	1	Observed counts
0	0	Observed counts
6	7	Observed counts
3	4	Observed counts
0	0	Observed counts
7	8	Observed counts
2	0	Observed counts
3	1	Observed counts
3	2	Observed counts
3	12	Observed counts
5	1	Observed counts
0	3	Observed counts
8	5	Observed counts
0	1	Observed counts
14	5	Observed counts
2	0	Observed counts
7	6	Observed counts
4	7	Observed counts
5	2	Observed counts
7	4	Observed counts
6	1	Observed counts
10	5	Observed counts
4	0	Observed counts
11	5	Observed counts
7	8	Observed counts
10	4	Observed counts
5	7	Observed counts
0	0	Observed counts
9	5	Observed counts
7	13	Observed counts
5	3	Observed counts
2	1	Observed counts
8	6	Observed counts
2	4	Observed counts
1	0	Observed counts
11	11	Observed counts
2	0	Observed counts
27	7	Observed counts
8	5	Observed counts
5	1	Observed counts
4	0	Observed counts
0	0	Observed counts
3	0	Observed counts
2	1	Observed counts
0	0	Observed counts
1	2	Observed counts
0	0	Observed counts
2	1	Observed counts
1	6	Observed counts
0	1	Observed counts
3	7	Observed counts
15	6	Observed counts
5	0	Observed counts
2	1	Observed counts
6	2	Observed counts
0	0	Observed counts
0	3	Observed counts
0	0	Observed counts
4	10	Observed counts
6	4	Observed counts
8	2	Observed counts
2	2	Observed counts
6	3	Observed counts
2	5	Observed counts
4	5	Observed counts
2	4	Observed counts
1	2	Observed counts
0	0	Observed counts
7	1	Observed counts
10	4	Observed counts
1	4	Observed counts
1	2	Observed counts
7	9	Observed counts
3	4	Observed counts
1	1	Observed counts
5	4	Observed counts
2	5	Observed counts
2	5	Observed counts
1	2	Observed counts
7	3	Observed counts
3	4	Observed counts
13	1	Observed counts
2	0	Observed counts
1	1	Observed counts
2	2	Observed counts
4	2	Observed counts
2	0	Observed counts
2	1	Observed counts
6	6	Observed counts
10	1	Observed counts
9	5	Observed counts
14	8	Observed counts
2	1	Observed counts
0	1	Observed counts
2	3	Observed counts
12	7	Observed counts
1	0	Observed counts
2	1	Observed counts
0	2	Observed counts
1	0	Observed counts
7	3	Observed counts
2	2	Observed counts
1	2	Observed counts
0	5	Observed counts
0	5	Observed counts
2	6	Observed counts
3	0	Observed counts
8	8	Observed counts
7	2	Observed counts
3	4	Observed counts
1	0	Observed counts
0	3	Observed counts
12	5	Observed counts
0	1	Observed counts
1	1	Observed counts
3	1	Observed counts
2	1	Observed counts
0	1	Observed counts
0	1	Observed counts
8	6	Observed counts
6	10	Observed counts
1	2	Observed counts
1	1	Observed counts
5	3	Observed counts
1	2	Observed counts
1	1	Observed counts
0	1	Observed counts
4	2	Observed counts
2	0	Observed counts
7	1	Observed counts
1	0	Observed counts
1	0	Observed counts
8	4	Observed counts
10	4	Observed counts
1	4	Observed counts
12	8	Observed counts
5	1	Observed counts
6	3	Observed counts
4	2	Observed counts
3	0	Observed counts
1	5	Observed counts
5	8	Observed counts
3	4	Observed counts
11	7	Observed counts
9	13	Observed counts
2	0	Observed counts
6	2	Observed counts
3	0	Observed counts
4	7	Observed counts
10	6	Observed counts
2	4	Observed counts
0	2	Observed counts
5	10	Observed counts
3	3	Observed counts
3	5	Observed counts
2	1	Observed counts
3	3	Observed counts
7	2	Observed counts
4	1	Observed counts
2	2	Observed counts
0	0	Observed counts
2	3	Observed counts
1	1	Observed counts
1	0	Observed counts
3	5	Observed counts
1	0	Observed counts
12	5	Observed counts
4	6	Observed counts
0	0	Observed counts
6	0	Observed counts
0	0	Observed counts
5	9	Observed counts
1	1	Observed counts
0	0	Observed counts
2	0	Observed counts
6	3	Observed counts
0	1	Observed counts
2	4	Observed counts
0	0	Observed counts
0	0	Observed counts
9	2	Observed counts
8	3	Observed counts
0	0	Observed counts
2	5	Observed counts
2	5	Observed counts
0	0	Observed counts
0	0	Observed counts
1	0	Observed counts
1	3	Observed counts
7	3	Observed counts
2	1	Observed counts
7	4	Observed counts
2	7	Observed counts
4	0	Observed counts
3	3	Observed counts
6	6	Observed counts
4	0	Observed counts
1	2	Observed counts
1	0	Observed counts
1	0	Observed counts
2	2	Observed counts
7	7	Observed counts
10	6	Observed counts
1	1	Observed counts
4	2	Observed counts
0	1	Observed counts
3	0	Observed counts
1	0	Observed counts
6	3	Observed counts
7	7	Observed counts
21	16	Observed counts
2	1	Observed counts
3	2	Observed counts
10	9	Observed counts
2	2	Observed counts
7	3	Observed counts
2	5	Observed counts
3	2	Observed counts
2	0	Observed counts
3	2	Observed counts
6	3	Observed counts
3	1	Observed counts
3	2	Observed counts
9	2	Observed counts
0	5	Observed counts
0	0	Observed counts
2	0	Observed counts
3	3	Observed counts
7	7	Observed counts
1	1	Observed counts
3	3	Observed counts
1	0	Observed counts
0	2	Observed counts
2	10	Observed counts
2	0	Observed counts
0	0	Observed counts
5	2	Observed counts
6	7	Observed counts
2	0	Observed counts
5	3	Observed counts
7	2	Observed counts
10	5	Observed counts
8	3	Observed counts
0	0	Observed counts
4	2	Observed counts
0	0	Observed counts
10	8	Observed counts
5	1	Observed counts
14	11	Observed counts
5	4	Observed counts
1	3	Observed counts
7	2	Observed counts
1	1	Observed counts
1	0	Observed counts
10	8	Observed counts
3	2	Observed counts
2	1	Observed counts
2	12	Observed counts
3	3	Observed counts
5	3	Observed counts
5	3	Observed counts
3	3	Observed counts
4	5	Observed counts
6	2	Observed counts
3	5	Observed counts
4	2	Observed counts
0	2	Observed counts
7	1	Observed counts
1	1	Observed counts
5	2	Observed counts
2	1	Observed counts
6	0	Observed counts
0	0	Observed counts
4	2	Observed counts
4	7	Observed counts
5	7	Observed counts
12	1	Observed counts
6	10	Observed counts
8	5	Observed counts
20	0	Observed counts
2	0	Observed counts
4	4	Observed counts
6	11	Observed counts
4	0	Observed counts
6	0	Observed counts
2	2	Observed counts
6	4	Observed counts
4	1	Observed counts
2	1	Observed counts
2	6	Observed counts
5	7	Observed counts
5	4	Observed counts
2	4	Observed counts
2	1	Observed counts
1	0	Observed counts
8	7	Observed counts
0	1	Observed counts
4	7	Observed counts
0	0	Observed counts
13	3	Observed counts
0	0	Observed counts
6	1	Observed counts
3	5	Observed counts
0	0	Observed counts
1	4	Observed counts
14	2	Observed counts
1	0	Observed counts
3	2	Observed counts
0	1	Observed counts
2	2	Observed counts
2	0	Observed counts
3	1	Observed counts
2	7	Observed counts
1	2	Observed counts
14	9	Observed counts
12	5	Observed counts
2	1	Observed counts
0	2	Observed counts
5	2	Observed counts
4	6	Observed counts
2	1	Observed counts
2	9	Observed counts
0	1	Observed counts
14	3	Observed counts
0	2	Observed counts
4	3	Observed counts
1	7	Observed counts
14	3	Observed counts
2	3	Observed counts
2	5	Observed counts
3	3	Observed counts
0	2	Observed counts
1	5	Observed counts
6	16	Observed counts
1	1	Observed counts
4	3	Observed counts
0	0	Observed counts
2	5	Observed counts
6	4	Observed counts
0	3	Observed counts
6	12	Observed counts
1	1	Observed counts
7	0	Observed counts
5	5	Observed counts
0	1	Observed counts
0	0	Observed counts
8	5	Observed counts
6	6	Observed counts
2	0	Observed counts
6	1	Observed counts
1	0	Observed counts
0	2	Observed counts
1	2	Observed counts
5	2	Observed counts
1	2	Observed counts
2	2	Observed counts
0	1	Observed counts
1	3	Observed counts
6	5	Observed counts
0	0	Observed counts
2	3	Observed counts
3	5	Observed counts
5	1	Observed counts
4	1	Observed counts
2	1	Observed counts
5	5	Observed counts
14	4	Observed counts
5	4	Observed counts
4	5	Observed counts
3	5	Observed counts
5	0	Observed counts
1	0	Observed counts
0	2	Observed counts
0	0	Observed counts
1	3	Observed counts
8	7	Observed counts
3	3	Observed counts
1	7	Observed counts
8	6	Observed counts
6	1	Observed counts
0	1	Observed counts
7	9	Observed counts
2	3	Observed counts
1	4	Observed counts
2	3	Observed counts
1	0	Observed counts
1	1	Observed counts
0	0	Observed counts
2	0	Observed counts
3	2	Observed counts
1	0	Observed counts
1	4	Observed counts
6	4	Observed counts
1	1	Observed counts
1	1	Observed counts
8	10	Observed counts
2	1	Observed counts
1	2	Observed counts
4	8	Observed counts
0	0	Observed counts
1	3	Observed counts
3	2	Observed counts
0	0	Observed counts
7	2	Observed counts
1	4	Observed counts
0	0	Observed counts
5	5	Observed counts
0	0	Observed counts
5	8	Observed counts
9	1	Observed counts
8	4	Observed counts
12	11	Observed counts
3	2	Observed counts
1	0	Observed counts
3	4	Observed counts
0	0	Observed counts
6	8	Observed counts
1	0	Observed counts
2	8	Observed counts
6	4	Observed counts
2	1	Observed counts
6	9	Observed counts
1	1	Observed counts
4	2	Observed counts
5	5	Observed counts
5	4	Observed counts
3	2	Observed counts
5	14	Observed counts
3	1	Observed counts
2	0	Observed counts
5	1	Observed counts
1	4	Observed counts
0	3	Observed counts
6	8	Observed counts
1	3	Observed counts
0	3	Observed counts
12	6	Observed counts
5	9	Observed counts
1	3	Observed counts
1	3	Observed counts
4	2	Observed counts
4	2	Observed counts
0	0	Observed counts
0	3	Observed counts
0	1	Observed counts
3	4	Observed counts
1	0	Observed counts
1	1	Observed counts
5	17	Observed counts
7	7	Observed counts
1	0	Observed counts
4	1	Observed counts
1	1	Observed counts
4	0	Observed counts
9	7	Observed counts
5	2	Observed counts
5	5	Observed counts
6	2	Observed counts
4	8	Observed counts
10	11	Observed counts
4	2	Observed counts
7	2	Observed counts
5	4	Observed counts
1	3	Observed counts
0	0	Observed counts
2	1	Observed counts
3	8	Observed counts
2	1	Observed counts
7	5	Observed counts
2	5	Observed counts
4	2	Observed counts
4	2	Observed counts
5	3	Observed counts
7	4	Observed counts
1	2	Observed counts
3	1	Observed counts
1	1	Observed counts
2	4	Observed counts
8	9	Observed counts
7	5	Observed counts
0	1	Observed counts
4	3	Observed counts
5	6	Observed counts
12	3	Observed counts
4	2	Observed counts
3	0	Observed counts
1	1	Observed counts
2	1	Observed counts
0	2	Observed counts
0	0	Observed counts
1	4	Observed counts
1	3	Observed counts
8	0	Observed counts
4	6	Observed counts
2	4	Observed counts
1	0	Observed counts
0	1	Observed counts
2	1	Observed counts
6	3	Observed counts
2	0	Observed counts
4	2	Observed counts
3	2	Observed counts
5	3	Observed counts
7	3	Observed counts
1	1	Observed counts
0	0	Observed counts
12	4	Observed counts
9	4	Observed counts
0	0	Observed counts
1	0	Observed counts
0	1	Observed counts
8	2	Observed counts
0	0	Observed counts
8	2	Observed counts
2	2	Observed counts
1	3	Observed counts
2	5	Observed counts
1	0	Observed counts
0	0	Observed counts
2	1	Observed counts
0	0	Observed counts
7	6	Observed counts
1	0	Observed counts
0	0	Observed counts
2	2	Observed counts
4	2	Observed counts
2	1	Observed counts
11	5	Observed counts
1	0	Observed counts
2	2	Observed counts
5	1	Observed counts
1	1	Observed counts
8	4	Observed counts
2	2	Observed counts
0	0	Observed counts
5	4	Observed counts
2	1	Observed counts
1	0	Observed counts
6	6	Observed counts
3	2	Observed counts
0	1	Observed counts
2	0	Observed counts
3	0	Observed counts
0	0	Observed counts
6	6	Observed counts
1	3	Observed counts
3	1	Observed counts
1	3	Observed counts
0	0	Observed counts
6	5	Observed counts
3	6	Observed counts
1	5	Observed counts
2	3	Observed counts
2	1	Observed counts
3	4	Observed counts
4	1	Observed counts
5	8	Observed counts
3	4	Observed counts
0	0	Observed counts
2	2	Observed counts
1	14	Observed counts
4	7	Observed counts
2	0	Observed counts
0	0	Observed counts
4	2	Observed counts
3	3	Observed counts
0	1	Observed counts
6	1	Observed counts
0	5	Observed counts
8	8	Observed counts
3	5	Observed counts
1	2	Observed counts
0	1	Observed counts
13	4	Observed counts
0	0	Observed counts
1	2	Observed counts
1	0	Observed counts
0	0	Observed counts
3	2	Observed counts
2	2	Observed counts
0	3	Observed counts
12	5	Observed counts
6	8	Observed counts
0	0	Observed counts
6	4	Observed counts
3	3	Observed counts
5	7	Observed counts
5	2	Observed counts
1	0	Observed counts
11	2	Observed counts
0	1	Observed counts
3	2	Observed counts
3	0	Observed counts
0	0	Observed counts
1	0	Observed counts
1	1	Observed counts
2	1	Observed counts
6	7	Observed counts
11	1	Observed counts
0	0	Observed counts
3	2	Observed counts
4	1	Observed counts
5	7	Observed counts
4	4	Observed counts
0	0	Observed counts
0	0	Observed counts
0	0	Observed counts
7	2	Observed counts
2	1	Observed counts
2	1	Observed counts
7	2	Observed counts
0	0	Observed counts
6	1	Observed counts
0	0	Observed counts
7	6	Observed counts
13	4	Observed counts
1	1	Observed counts
1	1	Observed counts
2	1	Observed counts
3	2	Observed counts
0	1	Observed counts
4	2	Observed counts
5	9	Observed counts
13	7	Observed counts
9	4	Observed counts
3	2	Observed counts
8	3	Observed counts
2	2	Observed counts
3	4	Observed counts
2	1	Observed counts
0	3	Observed counts
6	5	Observed counts
13	5	Observed counts
7	3	Observed counts
1	1	Observed counts
3	6	Observed counts
9	4	Observed counts
2	2	Observed counts
4	8	Observed counts
0	1	Observed counts
1	2	Observed counts
0	5	Observed counts
5	6	Observed counts
1	1	Observed counts
7	1	Observed counts
11	6	Observed counts
4	1	Observed counts
2	1	Observed counts
9	4	Observed counts
0	0	Observed counts
4	2	Observed counts
0	3	Observed counts
0	0	Observed counts
2	5	Observed counts
3	3	Observed counts
0	1	Observed counts
6	2	Observed counts
10	5	Observed counts
13	7	Observed counts
3	4	Observed counts
2	2	Observed counts
0	0	Observed counts
9	2	Observed counts
1	2	Observed counts
3	3	Observed counts
1	1	Observed counts
4	1	Observed counts
6	4	Observed counts
3	2	Observed counts
0	0	Observed counts
1	3	Observed counts
1	0	Observed counts
0	0	Observed counts
5	4	Observed counts
22	4	Observed counts
2	0	Observed counts
5	8	Observed counts
2	5	Observed counts
5	1	Observed counts
3	0	Observed counts
7	2	Observed counts
5	2	Observed counts
4	3	Observed counts
5	6	Observed counts
0	0	Observed counts
3	3	Observed counts
4	1	Observed counts
2	0	Observed counts
2	1	Observed counts
0	0	Observed counts
5	13	Observed counts
1	0	Observed counts
0	1	Observed counts
2	1	Observed counts
2	2	Observed counts
1	0	Observed counts
1	0	Observed counts
2	1	Observed counts
4	7	Observed counts
0	0	Observed counts
0	0	Observed counts
2	2	Observed counts
5	1	Observed counts
2	2	Observed counts
10	4	Observed counts
0	1	Observed counts
0	1	Observed counts
2	1	Observed counts
2	4	Observed counts
2	1	Observed counts
9	2	Observed counts
8	7	Observed counts
0	1	Observed counts
4	3	Observed counts
1	5	Observed counts
2	2	Observed counts
5	6	Observed counts
1	0	Observed counts
0	0	Observed counts
0	2	Observed counts
2	1	Observed counts
0	0	Observed counts
3	3	Observed counts
2	1	Observed counts
0	0	Observed counts
5	5	Observed counts
8	7	Observed counts
7	3	Observed counts
4	3	Observed counts
4	4	Observed counts
1	0	Observed counts
5	10	Observed counts
4	3	Observed counts
4	5	Observed counts
5	12	Observed counts
8	2	Observed counts
1	0	Observed counts
2	1	Observed counts
8	4	Observed counts
1	1	Observed counts
1	3	Observed counts
10	7	Observed counts
2	5	Observed counts
15	5	Observed counts
0	4	Observed counts
3	0	Observed counts
7	5	Observed counts
5	5	Observed counts
1	6	Observed counts
1	1	Observed counts
9	3	Observed counts
1	0	Observed counts
1	0	Observed counts
1	3	Observed counts
5	4	Observed counts
13	4	Observed counts
2	4	Observed counts
2	3	Observed counts
1	7	Observed counts
9.50119	0	Scaled data
4.23617	2.11808	Scaled data
0	0	Scaled data
3.83767	7.67533	Scaled data
0	2.74348	Scaled data
16.7926	0	Scaled data
4.98463	4.15386	Scaled data
2.42483	16.9738	Scaled data
7.0035	8.004	Scaled data
6.27746	3.13873	Scaled data
6.43666	1.28733	Scaled data
0	2.61712	Scaled data
5.31067	0	Scaled data
7.25338	12.089	Scaled data
0	8.7184	Scaled data
2.43843	4.87686	Scaled data
5.89623	4.42217	Scaled data
3.61851	7.23701	Scaled data
14.2595	0	Scaled data
9.87557	1.97511	Scaled data
5.94001	2.97	Scaled data
5.4817	6.85213	Scaled data
2.42954	0	Scaled data
0.974659	8.77193	Scaled data
3.59971	3.59971	Scaled data
2.42601	2.42601	Scaled data
5.28262	0	Scaled data
2.61347	0.871156	Scaled data
3.37724	0	Scaled data
3.97693	7.95387	Scaled data
11.4416	0	Scaled data
0	0	Scaled data
3.62472	5.43708	Scaled data
3.70096	3.70096	Scaled data
2.21092	4.42184	Scaled data
6.38479	2.83768	Scaled data
0	0	Scaled data
10.4369	2.98196	Scaled data
3.19616	7.19137	Scaled data
3.91083	3.12867	Scaled data
1.04428	2.08855	Scaled data
12.8548	3.21371	Scaled data
0	0	Scaled data
14.782	0	Scaled data
9.97672	1.10852	Scaled data
3.75164	2.81373	Scaled data
4.93492	4.31806	Scaled data
8.93921	1.48987	Scaled data
0	31.0078	Scaled data
0.71449	2.14347	Scaled data
7.11238	2.37079	Scaled data
9.76426	0	Scaled data
3.71747	0	Scaled data
4.5968	3.94011	Scaled data
6.17665	12.3533	Scaled data
0	0	Scaled data
3.01477	3.01477	Scaled data
12.7173	0	Scaled data
10	0	Scaled data
1.80278	5.40833	Scaled data
0	8.49137	Scaled data
8.46501	4.23251	Scaled data
2.68312	1.34156	Scaled data
3.61272	1.80636	Scaled data
0.962649	4.81325	Scaled data
2.96883	5.93765	Scaled data
1.17523	3.52568	Scaled data
7.9164	0	Scaled data
6.64452	4.98339	Scaled data
1.62298	3.24596	Scaled data
3.11468	6.22937	Scaled data
0	2.27221	Scaled data
4.21941	4.21941	Scaled data
7.28996	3.64498	Scaled data
2.13904	3.20856	Scaled data
6.96864	2.32288	Scaled data
4.84496	7.26744	Scaled data
2.59909	6.49773	Scaled data
4.79386	2.99616	Scaled data
2.25378	13.5227	Scaled data
5.28901	0	Scaled data
6.50407	1.30081	Scaled data
0	3.42349	Scaled data
6.48929	0	Scaled data
9.70403	9.70403	Scaled data
3.49834	1.74917	Scaled data
8.35981	1.67196	Scaled data
8.39027	2.39722	Scaled data
2.6688	0	Scaled data
7.72947	9.66184	Scaled data
0	0	Scaled data
3.64564	7.29129	Scaled data
7.28673	10.4096	Scaled data
16.8919	0	Scaled data
0	5.84624	Scaled data
2.79096	2.79096	Scaled data
10.3788	5.18941	Scaled data
0	0	Scaled data
0	0	Scaled data
1.02491	4.09962	Scaled data
9.78953	4.89476	Scaled data
0	0	Scaled data
14.3567	4.41745	Scaled data
1.90114	3.80228	Scaled data
6.53509	2.61404	Scaled data
0	0	Scaled data
15.2181	1.6909	Scaled data
5.70125	2.85063	Scaled data
6.0957	3.04785	Scaled data
2.50606	5.84746	Scaled data
13.3525	4.10846	Scaled data
3.54108	5.90179	Scaled data
0	0	Scaled data
4.06009	0	Scaled data
5.84795	5.84795	Scaled data
4.21763	2.10881	Scaled data
5.82479	2.32992	Scaled data
4.30108	0	Scaled data
4.40464	4.40464	Scaled data
3.69549	6.15915	Scaled data
7.9639	0.663658	Scaled data
23.3645	11.6822	Scaled data
2.24065	2.24065	Scaled data
0	5.9453	Scaled data
1.49903	5.24659	Scaled data
1.88324	5.64972	Scaled data
6.81741	5.68117	Scaled data
0	4.96771	Scaled data
1.85649	2.78474	Scaled data
4.90918	7.36377	Scaled data
5.54939	5.54939	Scaled data
2.52557	1.26279	Scaled data
3.33	4.44	Scaled data
11.2613	5.00501	Scaled data
5.87314	1.95771	Scaled data
5.43774	10.8755	Scaled data
0	0	Scaled data
8.04182	2.01045	Scaled data
8.99185	4.76039	Scaled data
4.87924	0	Scaled data
6.94264	4.33915	Scaled data
5.28681	5.28681	Scaled data
0	28.0449	Scaled data
6.55308	3.27654	Scaled data
6.10501	9.15751	Scaled data
7.93651	2.6455	Scaled data
13.1406	0	Scaled data
2.27187	2.27187	Scaled data
9.6	6.4	Scaled data
0	0	Scaled data
4.85358	0.808931	Scaled data
5.05476	9.26706	Scaled data
2.59808	3.63731	Scaled data
5.04117	0.840195	Scaled data
4.38327	7.01324	Scaled data
1.88129	2.82194	Scaled data
4.83754	7.25631	Scaled data
5.98086	0	Scaled data
5.62272	7.8718	Scaled data
18.2625	5.21785	Scaled data
5.54631	0	Scaled data
6.40752	2.13584	Scaled data
6.8715	2.94493	Scaled data
1.86898	1.86898	Scaled data
5.49149	10.983	Scaled data
2.15913	4.31826	Scaled data
4.2337	4.2337	Scaled data
3.62516	5.43774	Scaled data
4.53035	1.51012	Scaled data
4.43459	2.66075	Scaled data
1.98649	1.98649	Scaled data
5.28262	1.76087	Scaled data
4.86796	5.47645	Scaled data
9.18695	3.06232	Scaled data
0	5.67322	Scaled data
3.3389	3.3389	Scaled data
7.12822	5.34616	Scaled data
14.8904	2.12721	Scaled data
5.50223	7.33631	Scaled data
2.39206	4.78412	Scaled data
3.04878	3.04878	Scaled data
0	3.28192	Scaled data
11.7172	5.20766	Scaled data
3.24044	4.53662	Scaled data
5.84155	0.730194	Scaled data
0	0	Scaled data
6.64857	2.21619	Scaled data
3.88387	4.85484	Scaled data
11.0957	0	Scaled data
0.690703	2.76281	Scaled data
0	0	Scaled data
0	0	Scaled data
3.8625	1.93125	Scaled data
8.30013	3.32005	Scaled data
4.89476	5.87372	Scaled data
4.82936	8.85383	Scaled data
2.56542	0	Scaled data
4.54711	4.54711	Scaled data
2.94985	2.94985	Scaled data
7.13606	1.18934	Scaled data
0	11.4025	Scaled data
2.50601	2.50601	Scaled data
5.00939	6.26174	Scaled data
1.9333	1.9333	Scaled data
0	1.47427	Scaled data
0	6.64011	Scaled data
0	8.52515	Scaled data
4.83793	1.61264	Scaled data
2.41721	4.83442	Scaled data
9.01063	5.40638	Scaled data
0	0	Scaled data
4.89836	4.89836	Scaled data
2.10172	2.10172	Scaled data
12.8205	0	Scaled data
2.24366	2.24366	Scaled data
10.1906	6.62387	Scaled data
4.8434	3.22893	Scaled data
8.12348	8.12348	Scaled data
3.47126	1.3885	Scaled data
6.22123	4.35486	Scaled data
3.48432	10.453	Scaled data
2.87377	5.74754	Scaled data
8.94055	0	Scaled data
14.6757	6.84864	Scaled data
14.1418	5.30316	Scaled data
3.56888	0	Scaled data
0	1.38908	Scaled data
9.64863	1.6081	Scaled data
3.81534	0	Scaled data
13.0463	6.52316	Scaled data
0	10.101	Scaled data
7.36043	5.66187	Scaled data
2.41313	2.41313	Scaled data
8.79894	4.39947	Scaled data
0	0	Scaled data
5.50964	0	Scaled data
2.93427	5.86854	Scaled data
4.70588	4.11765	Scaled data
2.34101	3.90168	Scaled data
0	15.9744	Scaled data
12.6342	6.31712	Scaled data
2.11506	2.11506	Scaled data
0	0	Scaled data
5.34426	6.23497	Scaled data
4.39239	5.85652	Scaled data
0	0	Scaled data
4.1841	4.78183	Scaled data
2.19611	0	Scaled data
4.52625	1.50875	Scaled data
3.5014	2.33427	Scaled data
1.79555	7.18219	Scaled data
9.25583	1.85117	Scaled data
0	14.3885	Scaled data
5.32552	3.32845	Scaled data
0	23.3645	Scaled data
7.86119	2.80757	Scaled data
8.54336	0	Scaled data
4.61012	3.95153	Scaled data
2.0867	3.65173	Scaled data
4.90918	1.96367	Scaled data
3.55872	2.03355	Scaled data
3.90549	0.650915	Scaled data
8.97747	4.48873	Scaled data
8.07918	0	Scaled data
5.65262	2.56937	Scaled data
4.33866	4.95847	Scaled data
7.59994	3.03998	Scaled data
5.24714	7.346	Scaled data
0	0	Scaled data
8.7882	4.88234	Scaled data
3.83079	7.11432	Scaled data
5.92487	3.55492	Scaled data
5.91891	2.95946	Scaled data
4.41063	3.30797	Scaled data
3.57846	7.15692	Scaled data
4.2735	0	Scaled data
9.13394	9.13394	Scaled data
7.93021	0	Scaled data
16.6955	4.32847	Scaled data
8.67021	5.41888	Scaled data
15.4273	3.08547	Scaled data
4.18892	0	Scaled data
0	0	Scaled data
6.1237	0	Scaled data
7.25953	3.62976	Scaled data
0	0	Scaled data
2.91971	5.83942	Scaled data
0	0	Scaled data
11.8273	5.91366	Scaled data
1.33262	7.99574	Scaled data
0	10.989	Scaled data
2.04193	4.7645	Scaled data
13.1637	5.26547	Scaled data
4.80723	0	Scaled data
4.78469	2.39234	Scaled data
8.90076	2.96692	Scaled data
0	0	Scaled data
0	4.15685	Scaled data
0	0	Scaled data
5.09424	12.7356	Scaled data
4.85948	3.23965	Scaled data
9.24428	2.31107	Scaled data
4.21585	4.21585	Scaled data
5.10595	2.55297	Scaled data
2.25683	5.64207	Scaled data
3.56094	4.45117	Scaled data
3.73274	7.46547	Scaled data
2.05465	4.10931	Scaled data
0	0	Scaled data
4.57965	0.654236	Scaled data
5.42623	2.17049	Scaled data
0.722074	2.8883	Scaled data
2.27998	4.55996	Scaled data
3.96825	5.10204	Scaled data
3.49081	4.65441	Scaled data
5.17331	5.17331	Scaled data
8.64454	6.91563	Scaled data
3.52113	8.80282	Scaled data
1.459	3.64751	Scaled data
3.42231	6.84463	Scaled data
4.86449	2.08478	Scaled data
4.68092	6.24122	Scaled data
9.18209	0.706314	Scaled data
6.17856	0	Scaled data
2.56805	2.56805	Scaled data
4.11523	4.11523	Scaled data
11.0011	5.50055	Scaled data
12.21	0	Scaled data
5.32907	2.66454	Scaled data
4.649	4.649	Scaled data
11.0852	1.10852	Scaled data
7.73994	4.29997	Scaled data
7.3088	4.17646	Scaled data
4.53412	2.26706	Scaled data
0	23.8663	Scaled data
1.81127	2.7169	Scaled data
8.59845	5.01576	Scaled data
6.46831	0	Scaled data
3.16406	1.58203	Scaled data
0	3.3557	Scaled data
4.67727	0	Scaled data
15.0765	6.46134	Scaled data
5.0025	5.0025	Scaled data
1.92012	3.84025	Scaled data
0	4.22404	Scaled data
0	4.31965	Scaled data
1.87882	5.63645	Scaled data
10.921	0	Scaled data
6.81257	6.81257	Scaled data
13.6665	3.90472	Scaled data
2.33173	3.10897	Scaled data
12.2399	0	Scaled data
0	7.18219	Scaled data
9.431	3.92958	Scaled data
0	5.76369	Scaled data
9.87167	9.87167	Scaled data
9.1687	3.05623	Scaled data
9.64785	4.82393	Scaled data
0	1.8843	Scaled data
0	2.05592	Scaled data
7.54148	5.65611	Scaled data
3.96537	6.60895	Scaled data
5.15198	10.304	Scaled data
2.34137	2.34137	Scaled data
4.92078	2.95247	Scaled data
1.26056	2.52111	Scaled data
10.7296	10.7296	Scaled data
0	4.19639	Scaled data
2.78067	1.39034	Scaled data
5.11509	0	Scaled data
15.8586	2.26552	Scaled data
2.81532	0	Scaled data
1.6714	0	Scaled data
6.38672	3.19336	Scaled data
5.21213	2.08485	Scaled data
1.57505	6.3002	Scaled data
6.88626	4.59084	Scaled data
9.23702	1.8474	Scaled data
9.27214	4.63607	Scaled data
5.08841	2.54421	Scaled data
14.43	0	Scaled data
0.666622	3.33311	Scaled data
3.86339	6.18142	Scaled data
3.79555	5.06073	Scaled data
6.16661	3.92421	Scaled data
4.89743	7.07406	Scaled data
4.04694	0	Scaled data
4.40238	1.46746	Scaled data
7.52445	0	Scaled data
4.69759	8.22079	Scaled data
9.17179	5.50307	Scaled data
4.52591	9.05182	Scaled data
0	2.99043	Scaled data
3.4303	6.86059	Scaled data
2.75128	2.75128	Scaled data
3.6162	6.027	Scaled data
7.66577	3.83289	Scaled data
8.62317	8.62317	Scaled data
5.84502	1.67001	Scaled data
9.35016	2.33754	Scaled data
2.43072	2.43072	Scaled data
0	0	Scaled data
2.38749	3.58123	Scaled data
8.53971	8.53971	Scaled data
2.19684	0	Scaled data
2.90332	4.83887	Scaled data
3.35008	0	Scaled data
11.9784	4.99102	Scaled data
5.55864	8.33797	Scaled data
0	0	Scaled data
7.769	0	Scaled data
0	0	Scaled data
3.04952	5.48914	Scaled data
21.4133	21.4133	Scaled data
0	0	Scaled data
7.65404	0	Scaled data
6.42055	3.21027	Scaled data
0	2.2007	Scaled data
2.17061	4.34122	Scaled data
0	0	Scaled data
0	0	Scaled data
6.89127	1.53139	Scaled data
7.60095	2.85036	Scaled data
0	0	Scaled data
12.1655	30.4136	Scaled data
2.76358	6.90894	Scaled data
0	0	Scaled data
0	0	Scaled data
4.39174	0	Scaled data
3.78501	11.355	Scaled data
8.95026	3.83583	Scaled data
2.49377	1.24688	Scaled data
7.04225	4.02414	Scaled data
2.23339	7.81686	Scaled data
13.0676	0	Scaled data
1.96451	1.96451	Scaled data
3.92927	3.92927	Scaled data
7.46547	0	Scaled data
2.29568	4.59137	Scaled data
6.23441	0	Scaled data
3.67242	0	Scaled data
3.29544	3.29544	Scaled data
6.22554	6.22554	Scaled data
8.89442	5.33665	Scaled data
2.40906	2.40906	Scaled data
3.37297	1.68648	Scaled data
0	4.22119	Scaled data
10.218	0	Scaled data
2.93083	0	Scaled data
6.92121	3.46061	Scaled data
4.14201	4.14201	Scaled data
10.9489	8.34202	Scaled data
3.80518	1.90259	Scaled data
3.03767	2.02511	Scaled data
6.59892	5.93903	Scaled data
2.80073	2.80073	Scaled data
4.76482	2.04207	Scaled data
2.4079	6.01974	Scaled data
6.16776	4.11184	Scaled data
5.91017	0	Scaled data
3.01811	2.01207	Scaled data
3.09709	1.54855	Scaled data
4.98339	1.66113	Scaled data
4.57945	3.05297	Scaled data
8.70996	1.93555	Scaled data
0	9.78857	Scaled data
0	0	Scaled data
5.96303	0	Scaled data
5.55144	5.55144	Scaled data
3.61197	3.61197	Scaled data
2.85714	2.85714	Scaled data
2.68528	2.68528	Scaled data
2.00441	0	Scaled data
0	18.8857	Scaled data
1.25415	6.27077	Scaled data
20.3874	0	Scaled data
0	0	Scaled data
8.58516	3.43407	Scaled data
4.60617	5.37387	Scaled data
6.53808	0	Scaled data
3.46813	2.08088	Scaled data
5.02008	1.43431	Scaled data
8.86132	4.43066	Scaled data
11.3669	4.26257	Scaled data
0	0	Scaled data
4.06174	2.03087	Scaled data
0	0	Scaled data
6.29089	5.03271	Scaled data
23.6072	4.72144	Scaled data
8.86356	6.96423	Scaled data
4.08263	3.26611	Scaled data
2.98507	8.95522	Scaled data
9.32587	2.66454	Scaled data
5.81734	5.81734	Scaled data
12.1359	0	Scaled data
9.09918	7.27934	Scaled data
3.45264	2.30176	Scaled data
9.32401	4.662	Scaled data
1.4455	8.67303	Scaled data
2.72777	2.72777	Scaled data
9.53652	5.72191	Scaled data
4.06702	2.44021	Scaled data
5.88928	5.88928	Scaled data
3.65865	4.57331	Scaled data
14.4858	4.82859	Scaled data
5.37346	8.95576	Scaled data
11.672	5.83601	Scaled data
0	9.71817	Scaled data
7.34985	1.04998	Scaled data
7.61615	7.61615	Scaled data
10.1092	4.04367	Scaled data
8.42105	4.21053	Scaled data
4.51399	0	Scaled data
0	0	Scaled data
6.46517	3.23258	Scaled data
3.89788	6.82128	Scaled data
4.68647	6.56106	Scaled data
8.65738	0.721449	Scaled data
4.095	6.82501	Scaled data
4.46803	2.79252	Scaled data
16.6973	0	Scaled data
3.94945	0	Scaled data
3.47283	3.47283	Scaled data
3.21543	5.89496	Scaled data
10.4712	0	Scaled data
12.973	0	Scaled data
4.97141	4.97141	Scaled data
5.15464	3.43643	Scaled data
6.07349	1.51837	Scaled data
7.26216	3.63108	Scaled data
2.2299	6.68971	Scaled data
4.24088	5.93723	Scaled data
12.3579	9.88631	Scaled data
2.14225	4.28449	Scaled data
12.0337	6.01685	Scaled data
7.4129	0	Scaled data
6.09385	5.33211	Scaled data
0	9.07441	Scaled data
2.86471	5.01325	Scaled data
0	0	Scaled data
10.7216	2.47423	Scaled data
0	0	Scaled data
7.08299	1.1805	Scaled data
6.17411	10.2902	Scaled data
0	0	Scaled data
1.49723	5.98892	Scaled data
10.4369	1.49098	Scaled data
3.04785	0	Scaled data
9.19399	6.12933	Scaled data
0	4.29923	Scaled data
3.04229	3.04229	Scaled data
6.03682	0	Scaled data
6.42949	2.14316	Scaled data
2.28754	8.00641	Scaled data
3.40599	6.81199	Scaled data
12.8499	8.26067	Scaled data
9.47194	3.94664	Scaled data
4.34122	2.17061	Scaled data
0	5.9312	Scaled data
3.26477	1.30591	Scaled data
6.86342	10.2951	Scaled data
11.325	5.66251	Scaled data
1.82715	8.22218	Scaled data
0	4.2517	Scaled data
8.1666	1.74999	Scaled data
0	9.7704	Scaled data
3.64598	2.73448	Scaled data
1.90223	13.3156	Scaled data
9.27582	1.98768	Scaled data
2.41313	3.61969	Scaled data
2.31401	5.78503	Scaled data
2.86642	2.86642	Scaled data
0	6.42674	Scaled data
1.6852	8.42602	Scaled data
3.23398	8.62394	Scaled data
23.31	23.31	Scaled data
5.90406	4.42804	Scaled data
0	0	Scaled data
3.0525	7.63126	Scaled data
6.89101	4.594	Scaled data
0	11.4329	Scaled data
5.5638	11.1276	Scaled data
2.66951	2.66951	Scaled data
5.18403	0	Scaled data
3.68189	3.68189	Scaled data
0	2.59202	Scaled data
0	0	Scaled data
4.17036	2.60647	Scaled data
6.07533	6.07533	Scaled data
9.35016	0	Scaled data
10.2828	1.7138	Scaled data
2.48385	0	Scaled data
0	25.641	Scaled data
4.93097	9.86193	Scaled data
7.01066	2.80426	Scaled data
3.6049	7.20981	Scaled data
4.61255	4.61255	Scaled data
0	2.42836	Scaled data
3.67782	11.0335	Scaled data
6.59413	5.49511	Scaled data
0	0	Scaled data
3.14268	4.71402	Scaled data
4.44972	7.4162	Scaled data
9.60246	1.92049	Scaled data
2.85959	0.714898	Scaled data
18.6047	9.30233	Scaled data
4.91014	4.91014	Scaled data
7.22171	2.06334	Scaled data
4.94903	3.95922	Scaled data
7.51738	9.39673	Scaled data
2.13341	3.55568	Scaled data
4.90485	0	Scaled data
8.56898	0	Scaled data
0	4.61042	Scaled data
0	0	Scaled data
3.81679	11.4504	Scaled data
6.46726	5.65885	Scaled data
4.26076	4.26076	Scaled data
1.40272	9.81905	Scaled data
7.02371	5.26778	Scaled data
7.81759	1.30293	Scaled data
0	3.87147	Scaled data
4.57038	5.87621	Scaled data
2.57965	3.86947	Scaled data
1.31096	5.24384	Scaled data
3.04368	4.56552	Scaled data
2.46366	0	Scaled data
2.48509	2.48509	Scaled data
0	0	Scaled data
5.35332	0	Scaled data
7.95967	5.30645	Scaled data
2.57334	0	Scaled data
1.99641	7.98563	Scaled data
3.90066	2.60044	Scaled data
2.95334	2.95334	Scaled data
4.68823	4.68823	Scaled data
4.77298	5.96623	Scaled data
4.04858	2.02429	Scaled data
1.9073	3.81461	Scaled data
2.63626	5.27252	Scaled data
0	0	Scaled data
2.09468	6.28404	Scaled data
2.64061	1.76041	Scaled data
0	0	Scaled data
9.8356	2.81017	Scaled data
1.17855	4.7142	Scaled data
0	0	Scaled data
5.38155	5.38155	Scaled data
0	0	Scaled data
3.98121	6.36993	Scaled data
7.54085	0.837872	Scaled data
4.46155	2.23077	Scaled data
13.0124	11.928	Scaled data
7.88022	5.25348	Scaled data
2.6462	0	Scaled data
4.39303	5.85737	Scaled data
0	0	Scaled data
3.51103	4.68137	Scaled data
12.7551	0	Scaled data
1.86064	7.44255	Scaled data
6.23118	4.15412	Scaled data
2.64831	1.32415	Scaled data
5.85594	8.78392	Scaled data
7.1736	7.1736	Scaled data
4.6729	2.33645	Scaled data
8.75503	8.75503	Scaled data
5.11718	4.09375	Scaled data
4.32776	2.88517	Scaled data
2.50828	7.02318	Scaled data
5.33523	1.77841	Scaled data
5.22466	0	Scaled data
3.00391	0.600781	Scaled data
1.19603	4.78412	Scaled data
0	5.83317	Scaled data
4.12485	5.49979	Scaled data
8.24402	24.7321	Scaled data
0	11.0742	Scaled data
6.52032	3.26016	Scaled data
3.69004	6.64207	Scaled data
2.1322	6.39659	Scaled data
0.988045	2.96413	Scaled data
6.34216	3.17108	Scaled data
8.31601	4.158	Scaled data
0	0	Scaled data
0	4.48967	Scaled data
0	12.837	Scaled data
2.87191	3.82922	Scaled data
9.71817	0	Scaled data
2.85063	2.85063	Scaled data
2.83946	9.65415	Scaled data
4.79649	4.79649	Scaled data
9.08265	0	Scaled data
7.91139	1.97785	Scaled data
1.59363	1.59363	Scaled data
9.96264	0	Scaled data
7.04611	5.48031	Scaled data
5.72082	2.28833	Scaled data
10.0705	10.0705	Scaled data
6.49984	2.16661	Scaled data
2.22346	4.44691	Scaled data
6.4612	7.10732	Scaled data
4.11015	2.05508	Scaled data
11.8604	3.38868	Scaled data
4.86192	3.88954	Scaled data
0.974184	2.92255	Scaled data
0	0	Scaled data
5.95415	2.97708	Scaled data
2.04904	5.46411	Scaled data
2.64831	1.32415	Scaled data
5.15806	3.68433	Scaled data
2.55037	6.37592	Scaled data
5.34331	2.67165	Scaled data
4.88162	2.44081	Scaled data
3.81621	2.28973	Scaled data
7.81686	4.46678	Scaled data
2.1427	4.28541	Scaled data
4.78851	1.59617	Scaled data
2.76932	2.76932	Scaled data
4.23101	8.46203	Scaled data
5.55517	6.24957	Scaled data
9.02411	6.44579	Scaled data
0	4.69925	Scaled data
4.30339	3.22754	Scaled data
4.25604	5.10725	Scaled data
8.34028	2.08507	Scaled data
6.3482	3.1741	Scaled data
25.3165	0	Scaled data
2.22469	2.22469	Scaled data
5.97015	2.98507	Scaled data
0	4.15628	Scaled data
0	0	Scaled data
2.08203	8.32813	Scaled data
1.76523	5.29568	Scaled data
6.24025	0	Scaled data
5.20088	7.80133	Scaled data
1.98059	3.96118	Scaled data
11.534	0	Scaled data
0	10.5932	Scaled data
4.53412	2.26706	Scaled data
4.8844	2.4422	Scaled data
10.2881	0	Scaled data
5.14668	2.57334	Scaled data
6.59196	4.39464	Scaled data
4.02156	2.41293	Scaled data
6.46174	2.76932	Scaled data
2.16826	2.16826	Scaled data
0	0	Scaled data
6.55022	2.18341	Scaled data
5.52147	2.45399	Scaled data
0	0	Scaled data
8.3682	0	Scaled data
0	9.5511	Scaled data
4.8025	1.20062	Scaled data
0	0	Scaled data
13.104	3.276	Scaled data
12.3609	12.3609	Scaled data
3.67647	11.0294	Scaled data
2.48293	6.20732	Scaled data
11.4286	0	Scaled data
0	0	Scaled data
6.4288	3.2144	Scaled data
0	0	Scaled data
4.47313	3.83411	Scaled data
13.0039	0	Scaled data
0	0	Scaled data
8.00961	8.00961	Scaled data
9.58313	4.79157	Scaled data
9.9108	4.9554	Scaled data
8.4661	3.84823	Scaled data
3.92465	0	Scaled data
5.23286	5.23286	Scaled data
5.69995	1.13999	Scaled data
4.55996	4.55996	Scaled data
6.87285	3.43643	Scaled data
3.9557	3.9557	Scaled data
0	0	Scaled data
4.09132	3.27305	Scaled data
9.44287	4.72144	Scaled data
23.6407	0	Scaled data
5.36385	5.36385	Scaled data
9.36914	6.2461	Scaled data
0	2.26501	Scaled data
5.09035	0	Scaled data
5.00835	0	Scaled data
0	0	Scaled data
5.07743	5.07743	Scaled data
2.92398	8.77193	Scaled data
10.0671	3.3557	Scaled data
2.23614	6.70841	Scaled data
0	0	Scaled data
6.13685	5.11404	Scaled data
2.8938	5.7876	Scaled data
1.53351	7.66754	Scaled data
2.29279	3.43918	Scaled data
5.44662	2.72331	Scaled data
2.06086	2.74782	Scaled data
14.7384	3.6846	Scaled data
3.59221	5.74754	Scaled data
3.95049	5.26732	Scaled data
0	0	Scaled data
2.29121	2.29121	Scaled data
0.708416	9.91782	Scaled data
4.57352	8.00366	Scaled data
8.68432	0	Scaled data
0	0	Scaled data
5.38141	2.6907	Scaled data
7.90931	7.90931	Scaled data
0	8.35422	Scaled data
7.75294	1.29216	Scaled data
0	9.91277	Scaled data
5.16429	5.16429	Scaled data
4.40076	7.3346	Scaled data
2.01167	4.02334	Scaled data
0	2.99491	Scaled data
11.6759	3.5926	Scaled data
0	0	Scaled data
4.45633	8.91266	Scaled data
2.61097	0	Scaled data
0	0	Scaled data
3.87297	2.58198	Scaled data
5.41712	5.41712	Scaled data
0	32.4324	Scaled data
8.31313	3.4638	Scaled data
4.11607	5.4881	Scaled data
0	0	Scaled data
5.28541	3.52361	Scaled data
3.11042	3.11042	Scaled data
2.77963	3.89148	Scaled data
8.23316	3.29327	Scaled data
24.9377	0	Scaled data
12.5413	2.28024	Scaled data
0	2.56739	Scaled data
6.22278	4.14852	Scaled data
13.5379	0	Scaled data
0	0	Scaled data
5.00751	0	Scaled data
3.40832	3.40832	Scaled data
6.36537	3.18269	Scaled data
3.28605	3.83373	Scaled data
8.35612	0.759648	Scaled data
0	0	Scaled data
9.72763	6.48508	Scaled data
5.03715	1.25929	Scaled data
3.47947	4.87126	Scaled data
2.96934	2.96934	Scaled data
0	0	Scaled data
0	0	Scaled data
0	0	Scaled data
5.59463	1.59847	Scaled data
4.1841	2.09205	Scaled data
3.6846	1.8423	Scaled data
8.50237	2.42925	Scaled data
0	0	Scaled data
3.86698	0.644496	Scaled data
0	0	Scaled data
3.90124	3.34392	Scaled data
10.1191	3.11357	Scaled data
5.27148	5.27148	Scaled data
3.14268	3.14268	Scaled data
8.15661	4.0783	Scaled data
3.67872	2.45248	Scaled data
0	4.68604	Scaled data
4.19463	2.09732	Scaled data
3.7294	6.71291	Scaled data
10.3925	5.59597	Scaled data
6.16565	2.74029	Scaled data
7.52823	5.01882	Scaled data
8.06045	3.02267	Scaled data
6.74992	6.74992	Scaled data
16.3577	21.8103	Scaled data
4.995	2.4975	Scaled data
0	7.00444	Scaled data
4.82664	4.0222	Scaled data
8.80103	3.38501	Scaled data
6.50981	2.78992	Scaled data
2.90529	2.90529	Scaled data
1.66343	3.32686	Scaled data
7.64266	3.39674	Scaled data
4.30571	4.30571	Scaled data
4.8025	9.60499	Scaled data
0	12.6263	Scaled data
4.82393	9.64785	Scaled data
0	6.13196	Scaled data
3.84793	4.61752	Scaled data
7.11744	7.11744	Scaled data
6.57771	0.939673	Scaled data
6.11995	3.33816	Scaled data
12.2587	3.06466	Scaled data
3.5137	1.75685	Scaled data
10.8043	4.80192	Scaled data
0	0	Scaled data
11.713	5.85652	Scaled data
0	11.236	Scaled data
0	0	Scaled data
1.79067	4.47668	Scaled data
2.1167	2.1167	Scaled data
0	3.38983	Scaled data
11.8718	3.95726	Scaled data
8.02568	4.01284	Scaled data
10.41	5.60538	Scaled data
6.68896	8.91862	Scaled data
3.99042	3.99042	Scaled data
0	0	Scaled data
8.41436	1.86986	Scaled data
3.2113	6.42261	Scaled data
5.80945	5.80945	Scaled data
4.87092	4.87092	Scaled data
3.99281	0.998203	Scaled data
7.95862	5.30574	Scaled data
4.51875	3.0125	Scaled data
0	0	Scaled data
1.02944	3.08833	Scaled data
5.06842	0	Scaled data
0	0	Scaled data
8.03471	6.42777	Scaled data
15.0048	2.72814	Scaled data
7.18907	0	Scaled data
3.6406	5.82496	Scaled data
2.32342	5.80855	Scaled data
6.63746	1.32749	Scaled data
9.54198	0	Scaled data
11.0288	3.1511	Scaled data
13.8313	5.5325	Scaled data
6.61157	4.95868	Scaled data
5.49632	6.59558	Scaled data
0	0	Scaled data
2.66146	2.66146	Scaled data
8.52697	2.13174	Scaled data
3.43171	0	Scaled data
4.21585	2.10793	Scaled data
0	0	Scaled data
4.05252	10.5366	Scaled data
2.96912	0	Scaled data
0	1.28766	Scaled data
1.68962	0.844809	Scaled data
5.38213	5.38213	Scaled data
2.94377	0	Scaled data
10.7527	0	Scaled data
5.36625	2.68312	Scaled data
2.2618	3.95816	Scaled data
0	0	Scaled data
0	0	Scaled data
7.81861	7.81861	Scaled data
9.58405	1.91681	Scaled data
3.24992	3.24992	Scaled data
7.16846	2.86738	Scaled data
0	4.6729	Scaled data
0	3.76081	Scaled data
8.83392	4.41696	Scaled data
3.47283	6.94565	Scaled data
5.43331	2.71665	Scaled data
11.7157	2.60349	Scaled data
5.17632	4.52928	Scaled data
0	2.91121	Scaled data
2.73729	2.05297	Scaled data
1.60979	8.04894	Scaled data
5.67215	5.67215	Scaled data
7.4549	8.94588	Scaled data
6.22278	0	Scaled data
0	0	Scaled data
0	3.01523	Scaled data
4.75851	2.37925	Scaled data
0	0	Scaled data
2.47056	2.47056	Scaled data
4.02901	2.0145	Scaled data
0	0	Scaled data
6.17208	6.17208	Scaled data
7.01878	6.14143	Scaled data
9.136	3.91543	Scaled data
6.51572	4.88679	Scaled data
2.52988	2.52988	Scaled data
4.17885	0	Scaled data
3.12832	6.25665	Scaled data
5.52563	4.14422	Scaled data
3.99202	4.99002	Scaled data
5.59222	13.4213	Scaled data
15.1143	3.77858	Scaled data
15.2207	0	Scaled data
3.90854	1.95427	Scaled data
12.1139	6.05694	Scaled data
3.8835	3.8835	Scaled data
5.32198	15.9659	Scaled data
7.36485	5.1554	Scaled data
3.29815	8.24538	Scaled data
12.4111	4.13702	Scaled data
0	3.29056	Scaled data
6.68151	0	Scaled data
7.6261	5.44722	Scaled data
7.29501	7.29501	Scaled data
1.2332	7.39919	Scaled data
2.05128	2.05128	Scaled data
11.9174	3.97246	Scaled data
18.5185	0	Scaled data
9.38086	0	Scaled data
2.05846	6.17538	Scaled data
9.23191	7.38552	Scaled data
7.2768	2.23901	Scaled data
3.04229	6.08458	Scaled data
1.96059	2.94089	Scaled data
[truncated: 1,001 more rows]

## Sheet: Figure 3A
Method	mean_mu	fitted
baredSC	0.103841	0.325378
baredSC	0.0461544	0.187559
baredSC	0.0497452	0.198998
baredSC	0.0702685	0.258781
baredSC	0.369368	0.472054
baredSC	0.0398451	0.165833
baredSC	0.0621193	0.235737
baredSC	0.0671848	0.250123
baredSC	0.0830503	0.291886
baredSC	0.0724048	0.264714
baredSC	0.487759	0.37115
baredSC	0.187635	0.449908
baredSC	0.0450716	0.184
baredSC	0.0440459	0.180572
baredSC	0.584692	0.284166
baredSC	0.133595	0.350271
baredSC	0.268257	0.519826
baredSC	0.544125	0.320531
baredSC	0.104998	0.326427
baredSC	0.0780757	0.279821
baredSC	0.27484	0.519519
baredSC	0.149811	0.37469
baredSC	0.143666	0.364085
baredSC	0.0468316	0.189757
baredSC	0.309897	0.509422
baredSC	0.548279	0.3168
baredSC	0.0711747	0.261308
baredSC	0.0453286	0.18485
baredSC	0.157778	0.390053
baredSC	0.0771327	0.277395
baredSC	0.312799	0.508076
baredSC	0.0882838	0.303038
baredSC	0.206169	0.48052
baredSC	0.848513	0.0598242
baredSC	0.43163	0.420747
baredSC	0.137209	0.354712
baredSC	0.146781	0.369284
baredSC	0.0633437	0.239237
baredSC	0.185851	0.44658
baredSC	0.0564054	0.219146
baredSC	0.111016	0.331185
baredSC	0.052733	0.208176
baredSC	0.479658	0.378389
baredSC	0.112037	0.331922
baredSC	0.504224	0.356394
baredSC	0.229523	0.506322
baredSC	0.204405	0.477959
baredSC	0.526978	0.335947
baredSC	0.3955	0.451369
baredSC	0.0471966	0.190933
baredSC	0.0871094	0.300685
baredSC	0.190638	0.455379
baredSC	0.774939	0.119717
baredSC	0.362826	0.47694
baredSC	0.787859	0.109037
baredSC	0.0809711	0.287002
baredSC	0.398096	0.449232
baredSC	0.12543	0.342051
baredSC	0.278894	0.51904
baredSC	0.131746	0.348203
baredSC	0.341234	0.491935
baredSC	0.104135	0.32565
baredSC	0.178844	0.433009
baredSC	0.153818	0.382247
baredSC	0.350081	0.486023
baredSC	0.200489	0.471991
baredSC	0.140322	0.358991
baredSC	0.149554	0.37422
baredSC	0.106303	0.327545
baredSC	0.0735616	0.267885
baredSC	0.0814678	0.288191
baredSC	0.193436	0.460315
baredSC	0.403576	0.444682
baredSC	0.0514689	0.204325
baredSC	0.0546112	0.213824
baredSC	0.297348	0.514447
baredSC	0.110282	0.330647
baredSC	0.132824	0.349393
baredSC	0.250359	0.517256
baredSC	0.0406268	0.168674
baredSC	0.172314	0.419826
baredSC	0.0953377	0.315231
baredSC	0.318509	0.505245
baredSC	0.223384	0.501049
baredSC	0.0425382	0.175422
baredSC	0.150354	0.375688
baredSC	0.224815	0.502373
baredSC	0.170721	0.416559
baredSC	0.416	0.434197
baredSC	0.232471	0.508491
baredSC	0.369215	0.47217
baredSC	0.194336	0.461867
baredSC	0.132491	0.34902
baredSC	0.0711541	0.261251
baredSC	0.0689051	0.254962
baredSC	0.124463	0.341218
baredSC	0.0830252	0.291828
baredSC	0.113003	0.332612
baredSC	0.144678	0.36573
baredSC	0.639541	0.235527
baredSC	0.103521	0.325077
baredSC	0.105173	0.326581
baredSC	0.314954	0.507035
baredSC	0.0424075	0.174968
baredSC	0.0741133	0.269383
baredSC	0.0875155	0.301509
baredSC	0.0600891	0.229895
baredSC	0.257615	0.518951
baredSC	0.723589	0.162824
baredSC	0.0707716	0.260186
baredSC	0.619416	0.253282
baredSC	0.0963922	0.316759
baredSC	0.0704471	0.25928
baredSC	0.515185	0.346549
baredSC	0.0867092	0.299863
baredSC	0.141483	0.360699
baredSC	0.434251	0.41847
baredSC	0.126071	0.342619
baredSC	0.232256	0.50834
baredSC	0.175066	0.425429
baredSC	0.0471133	0.190665
baredSC	0.21859	0.496175
baredSC	0.102001	0.323578
baredSC	0.375991	0.466975
baredSC	0.119243	0.337087
baredSC	0.23382	0.509408
baredSC	0.0995225	0.320834
baredSC	0.327985	0.500062
baredSC	0.0811598	0.287455
baredSC	0.200384	0.471826
baredSC	0.404594	0.443831
baredSC	0.107891	0.328829
baredSC	0.0809938	0.287057
baredSC	0.067857	0.252016
baredSC	0.0627877	0.237649
baredSC	0.0603123	0.23054
baredSC	0.139279	0.357508
baredSC	0.0542013	0.212598
baredSC	0.161069	0.396708
baredSC	0.346178	0.488674
baredSC	0.0869479	0.300354
baredSC	0.0773028	0.277835
baredSC	0.0678752	0.252067
baredSC	0.143549	0.363897
baredSC	0.0450108	0.183798
baredSC	0.233547	0.509226
baredSC	0.0941003	0.313339
baredSC	0.0687113	0.254417
baredSC	0.139042	0.357178
baredSC	0.118519	0.336553
baredSC	0.140992	0.359968
baredSC	0.0842008	0.294481
baredSC	0.0830049	0.291782
baredSC	0.194102	0.461465
baredSC	0.308868	0.509884
baredSC	0.451058	0.403757
baredSC	0.124555	0.341296
baredSC	0.263	0.519618
baredSC	0.689469	0.192034
baredSC	0.273354	0.51964
baredSC	0.445761	0.408414
baredSC	0.416746	0.433561
baredSC	0.0842549	0.294602
baredSC	0.345825	0.488911
baredSC	0.361507	0.477908
baredSC	0.08732	0.301113
baredSC	0.513865	0.347735
baredSC	0.0990181	0.320224
baredSC	0.246484	0.515942
baredSC	0.0515351	0.204528
baredSC	0.0617787	0.23476
baredSC	0.178535	0.432396
baredSC	0.10658	0.327775
baredSC	0.0722992	0.264423
baredSC	0.120291	0.337875
baredSC	0.0847331	0.295656
baredSC	0.235419	0.510438
baredSC	0.0963183	0.316654
baredSC	0.0937933	0.312853
baredSC	0.220739	0.498443
baredSC	0.0558632	0.217545
baredSC	0.152031	0.378827
baredSC	0.114115	0.3334
baredSC	0.0691777	0.255726
baredSC	0.128544	0.34492
baredSC	0.116744	0.335267
baredSC	0.0572659	0.221677
baredSC	0.0620584	0.235562
baredSC	0.122339	0.339469
baredSC	0.682005	0.198481
baredSC	0.0607005	0.23166
baredSC	0.161377	0.397336
baredSC	0.696642	0.185857
baredSC	0.421421	0.42956
baredSC	0.114999	0.334026
baredSC	0.570433	0.296922
baredSC	0.11268	0.332382
baredSC	0.221521	0.499235
baredSC	0.105545	0.326903
baredSC	0.187547	0.449745
baredSC	0.1423	0.361941
baredSC	0.12229	0.33943
baredSC	0.512203	0.349228
baredSC	0.0502295	0.200504
baredSC	0.126914	0.343382
baredSC	0.547148	0.317815
baredSC	0.0634705	0.239598
baredSC	0.0853364	0.296966
baredSC	0.0579832	0.223777
baredSC	0.0514444	0.20425
baredSC	0.0815611	0.288412
baredSC	0.721268	0.164797
baredSC	0.0693357	0.256169
baredSC	0.267196	0.519817
baredSC	0.100363	0.32181
baredSC	0.0485606	0.19528
baredSC	0.0590073	0.226761
baredSC	0.114407	0.333607
baredSC	0.245093	0.515397
baredSC	0.182718	0.440603
baredSC	0.0553132	0.215914
baredSC	0.16302	0.4007
baredSC	0.162933	0.400521
baredSC	0.0656138	0.245686
baredSC	0.244975	0.515349
baredSC	0.133662	0.350349
baredSC	0.151965	0.378701
baredSC	0.216641	0.494004
baredSC	0.214133	0.491051
baredSC	0.254606	0.518364
baredSC	0.286812	0.517526
baredSC	0.258851	0.519147
baredSC	0.174971	0.425237
baredSC	0.172602	0.420415
baredSC	0.207867	0.48291
baredSC	0.37916	0.464501
baredSC	0.155873	0.386264
baredSC	0.0910587	0.308238
baredSC	0.069396	0.256339
baredSC	0.297749	0.514308
baredSC	0.101162	0.322694
baredSC	0.0830859	0.291967
baredSC	0.513297	0.348245
baredSC	0.117081	0.335509
baredSC	0.144983	0.366235
baredSC	0.309286	0.509697
baredSC	0.244268	0.515055
baredSC	0.0899157	0.306158
baredSC	0.0592383	0.227431
baredSC	0.0954752	0.315434
baredSC	0.201124	0.472983
baredSC	0.0989521	0.320143
baredSC	0.0816721	0.288676
baredSC	0.0729786	0.266292
baredSC	0.043101	0.17736
baredSC	0.197094	0.466513
baredSC	0.085084	0.29642
baredSC	0.0870706	0.300606
baredSC	0.726336	0.160491
baredSC	0.797171	0.101384
baredSC	0.335938	0.495295
baredSC	0.0868663	0.300187
baredSC	0.322283	0.50325
baredSC	0.179366	0.434045
baredSC	0.174332	0.42394
baredSC	0.147615	0.37074
baredSC	0.243149	0.514567
baredSC	0.272594	0.519691
baredSC	0.0978435	0.318734
baredSC	0.525446	0.337325
baredSC	0.124043	0.340863
baredSC	0.126962	0.343426
baredSC	0.123209	0.340173
baredSC	0.580774	0.287667
baredSC	0.0723776	0.26464
baredSC	0.0712868	0.26162
baredSC	0.442143	0.411584
baredSC	0.115968	0.334713
baredSC	0.168465	0.411915
baredSC	0.165676	0.406165
baredSC	0.0548055	0.214403
baredSC	0.481969	0.376325
baredSC	0.0701055	0.258325
baredSC	0.204466	0.478048
baredSC	0.0778088	0.279138
baredSC	0.0476828	0.192491
baredSC	0.199552	0.470506
baredSC	0.210695	0.486717
baredSC	0.323574	0.502545
baredSC	0.0462116	0.187746
baredSC	0.0509543	0.202744
baredSC	0.277981	0.519166
baredSC	0.150108	0.375235
baredSC	0.0737332	0.268352
baredSC	0.0616314	0.234338
baredSC	0.0916492	0.309278
baredSC	0.0570158	0.220943
baredSC	0.100799	0.322298
baredSC	0.646078	0.229785
baredSC	0.0845698	0.295297
baredSC	0.0753344	0.272664
baredSC	0.0894008	0.305193
baredSC	0.116707	0.335241
baredSC	0.502797	0.357675
baredSC	0.213756	0.490592
baredSC	0.0446192	0.182495
baredSC	0.377942	0.465455
baredSC	0.0610678	0.232718
baredSC	0.208261	0.483452
baredSC	0.286184	0.517672
baredSC	0.51851	0.34356
baredSC	0.574704	0.293098
baredSC	0.271146	0.519765
baredSC	0.206683	0.481252
baredSC	0.0426131	0.175681
baredSC	0.119807	0.337509
baredSC	0.319038	0.504971
baredSC	0.102603	0.324186
baredSC	0.0757444	0.273754
baredSC	0.0605209	0.231142
baredSC	0.183917	0.442908
baredSC	0.0450962	0.184081
baredSC	0.522347	0.340111
baredSC	0.362096	0.477476
baredSC	0.138653	0.356643
baredSC	0.145232	0.366649
baredSC	0.0411437	0.170525
baredSC	0.104261	0.325766
baredSC	0.0999588	0.321347
baredSC	0.111031	0.331196
baredSC	0.226586	0.503931
baredSC	0.634414	0.240038
baredSC	0.0616619	0.234425
baredSC	0.0576416	0.222778
baredSC	0.106464	0.327679
baredSC	0.136082	0.353268
baredSC	0.0554997	0.216468
baredSC	0.131855	0.348321
baredSC	0.368796	0.472486
baredSC	0.0406672	0.168819
baredSC	0.145657	0.367363
baredSC	0.792237	0.105435
baredSC	0.169998	0.415074
baredSC	0.174864	0.425019
baredSC	0.0567999	0.220308
baredSC	0.125522	0.342132
baredSC	0.261817	0.519513
baredSC	0.0619735	0.235319
baredSC	0.0710511	0.260964
baredSC	0.153421	0.381481
baredSC	0.0719219	0.263381
baredSC	0.679761	0.200424
baredSC	0.244797	0.515276
baredSC	0.416438	0.433824
baredSC	0.207354	0.482195
baredSC	0.192064	0.457915
baredSC	0.146675	0.369101
baredSC	0.0840899	0.294235
baredSC	0.0999023	0.321282
baredSC	0.133998	0.350739
baredSC	0.223319	0.500987
baredSC	0.23747	0.511668
baredSC	0.322953	0.502886
baredSC	0.0484002	0.194773
baredSC	0.0721074	0.263894
baredSC	0.198332	0.468541
baredSC	0.0813438	0.287895
baredSC	0.495472	0.364243
baredSC	0.0679379	0.252244
baredSC	0.292886	0.515889
baredSC	0.41243	0.437232
baredSC	0.0541209	0.212357
baredSC	0.124001	0.340828
baredSC	0.227586	0.504772
baredSC	0.119909	0.337586
baredSC	0.143121	0.363218
baredSC	0.119473	0.337259
baredSC	0.0486042	0.195418
baredSC	0.222978	0.500662
baredSC	0.201294	0.473249
baredSC	0.360657	0.478528
baredSC	0.46043	0.395483
baredSC	0.112704	0.332399
baredSC	0.0947355	0.314323
baredSC	0.133288	0.349918
baredSC	0.134479	0.351307
baredSC	0.600471	0.270097
baredSC	0.047844	0.193006
baredSC	0.0790862	0.282374
baredSC	0.112747	0.33243
baredSC	0.810361	0.0906024
baredSC	0.0612734	0.233309
baredSC	0.112161	0.332011
baredSC	0.0717203	0.262823
baredSC	0.0964939	0.316902
baredSC	0.617621	0.254871
baredSC	0.117745	0.335989
baredSC	0.417892	0.432583
baredSC	0.0810615	0.28722
baredSC	0.108774	0.329515
baredSC	0.18657	0.447927
baredSC	0.107464	0.328492
baredSC	0.352132	0.484604
baredSC	0.113547	0.332998
baredSC	0.165539	0.405883
baredSC	0.145934	0.367832
baredSC	0.403928	0.444388
baredSC	0.0817736	0.288916
baredSC	0.279412	0.518964
baredSC	0.0512055	0.203517
baredSC	0.292728	0.515936
baredSC	0.102873	0.324453
baredSC	0.0690103	0.255257
baredSC	0.0860433	0.298472
baredSC	0.141654	0.360957
baredSC	0.17843	0.432187
baredSC	0.06904	0.25534
baredSC	0.359806	0.479146
baredSC	0.0503511	0.200881
baredSC	0.118545	0.336572
baredSC	0.118627	0.336632
baredSC	0.604499	0.266514
baredSC	0.155822	0.386164
baredSC	0.129153	0.345517
baredSC	0.0741742	0.269548
baredSC	0.0988711	0.320043
baredSC	0.45417	0.401016
baredSC	0.178647	0.432619
baredSC	0.0693642	0.256249
baredSC	0.180982	0.437226
baredSC	0.285055	0.517925
baredSC	0.301937	0.512768
baredSC	0.227243	0.504486
baredSC	0.218328	0.49589
baredSC	0.050689	0.201926
baredSC	0.165262	0.405311
baredSC	0.174948	0.42519
baredSC	0.0784835	0.280857
baredSC	0.333735	0.496651
baredSC	0.166801	0.408485
baredSC	0.0941596	0.313432
baredSC	0.0574771	0.222296
baredSC	0.0600236	0.229706
baredSC	0.191097	0.456201
baredSC	0.0768042	0.27654
baredSC	0.210387	0.486312
baredSC	0.18157	0.438374
baredSC	0.143202	0.363347
baredSC	0.388832	0.456799
baredSC	0.0511599	0.203377
baredSC	0.0545211	0.213555
baredSC	0.814698	0.0870739
baredSC	0.0983515	0.319391
baredSC	0.0765879	0.275976
baredSC	0.259137	0.519189
baredSC	0.587905	0.281297
baredSC	0.201717	0.473904
baredSC	0.0896293	0.305623
baredSC	0.108713	0.329468
baredSC	0.332228	0.497563
baredSC	0.150445	0.375858
baredSC	0.118077	0.33623
baredSC	0.168128	0.411221
baredSC	0.0953233	0.315209
baredSC	0.130292	0.346667
baredSC	0.155857	0.386232
baredSC	0.170808	0.416737
baredSC	0.90967	0.011744
baredSC	0.140397	0.359099
baredSC	0.231847	0.50805
baredSC	0.144347	0.365187
baredSC	0.0725189	0.265029
baredSC	0.140707	0.35955
baredSC	0.149049	0.373302
baredSC	0.23849	0.512243
baredSC	0.0835531	0.29303
baredSC	0.15996	0.394453
baredSC	0.275483	0.519457
baredSC	0.0611154	0.232855
baredSC	0.0758798	0.274113
baredSC	0.116313	0.334959
baredSC	0.0741337	0.269439
baredSC	0.232819	0.508732
baredSC	0.189628	0.453558
baredSC	0.176532	0.428387
baredSC	0.611677	0.26014
baredSC	0.113012	0.332618
baredSC	0.0841072	0.294273
baredSC	0.133006	0.349597
baredSC	0.484557	0.374014
baredSC	0.334404	0.496242
baredSC	0.0745845	0.270656
baredSC	0.0827384	0.291169
baredSC	0.13393	0.35066
baredSC	0.288639	0.517075
baredSC	0.119122	0.336998
baredSC	0.101477	0.32303
baredSC	0.398998	0.448487
baredSC	0.118688	0.336677
baredSC	0.204202	0.47766
baredSC	0.0539823	0.211942
baredSC	0.330394	0.498655
baredSC	0.0457513	0.186241
baredSC	0.265425	0.519766
baredSC	0.24974	0.517066
baredSC	0.125495	0.342108
baredSC	0.0411197	0.170439
baredSC	0.0505732	0.201569
baredSC	0.105694	0.327031
baredSC	0.0863914	0.299203
baredSC	0.0841464	0.294361
baredSC	0.0759938	0.274414
baredSC	0.550006	0.315248
baredSC	0.0662902	0.247599
baredSC	0.142524	0.362286
baredSC	0.140251	0.358888
baredSC	0.31117	0.508839
baredSC	0.0846497	0.295473
baredSC	0.414482	0.435489
baredSC	0.0705536	0.259578
baredSC	0.294411	0.515418
baredSC	0.340075	0.492682
baredSC	0.0526009	0.207776
baredSC	0.413192	0.436585
baredSC	0.17805	0.43143
baredSC	0.133832	0.350546
baredSC	0.040697	0.168926
baredSC	0.0819282	0.28928
baredSC	0.189663	0.453623
baredSC	0.599274	0.271162
baredSC	0.455027	0.400259
baredSC	0.255285	0.518511
baredSC	0.0957872	0.315892
baredSC	0.0920284	0.309933
baredSC	0.0556976	0.217054
baredSC	0.18113	0.437514
baredSC	0.0644283	0.242324
baredSC	0.242293	0.514176
baredSC	0.0771693	0.27749
baredSC	0.0823206	0.290199
baredSC	0.225356	0.502858
baredSC	0.0642366	0.241779
baredSC	0.0900729	0.306449
baredSC	0.06238	0.236483
baredSC	0.161019	0.396607
baredSC	0.0503998	0.201032
baredSC	0.100091	0.3215
baredSC	0.0794196	0.283206
baredSC	0.131501	0.347939
baredSC	0.561786	0.304673
baredSC	0.0682242	0.253049
baredSC	0.111171	0.331298
baredSC	0.075188	0.272274
baredSC	0.0997157	0.321063
baredSC	0.0709579	0.260705
baredSC	0.0904019	0.307053
baredSC	0.255464	0.518548
baredSC	0.0503976	0.201025
baredSC	0.0574185	0.222125
baredSC	0.188825	0.452098
baredSC	0.053883	0.211644
baredSC	0.594492	0.275421
baredSC	0.228608	0.505602
baredSC	0.220205	0.497892
baredSC	0.151857	0.378498
baredSC	0.417715	0.432734
baredSC	0.184151	0.443356
baredSC	0.132063	0.348549
baredSC	0.0721519	0.264017
baredSC	0.654018	0.22283
baredSC	0.334799	0.495999
baredSC	0.180046	0.435386
baredSC	0.0978344	0.318722
baredSC	0.184435	0.443897
baredSC	0.0884993	0.30346
baredSC	0.296062	0.514883
baredSC	0.706591	0.177321
baredSC	0.165605	0.406018
baredSC	0.126474	0.34298
baredSC	0.369068	0.472281
baredSC	0.135289	0.352284
baredSC	0.158242	0.390983
baredSC	0.0567196	0.220072
baredSC	0.641274	0.234003
baredSC	0.377502	0.465799
baredSC	0.129857	0.346222
baredSC	0.325267	0.501606
baredSC	0.118787	0.33675
baredSC	0.29481	0.515291
baredSC	0.586294	0.282735
baredSC	0.0994435	0.32074
baredSC	0.139174	0.357362
baredSC	0.134157	0.350926
baredSC	0.134595	0.351446
baredSC	0.171161	0.417463
baredSC	0.0576038	0.222667
baredSC	0.660248	0.217387
baredSC	0.0791211	0.282462
baredSC	0.194937	0.462894
baredSC	0.100137	0.321553
baredSC	0.494651	0.364979
baredSC	0.115235	0.334193
baredSC	0.113484	0.332953
baredSC	0.0932157	0.311921
baredSC	0.264853	0.51974
baredSC	0.137151	0.354636
baredSC	0.0476691	0.192448
baredSC	0.107389	0.328431
baredSC	0.250605	0.517329
baredSC	0.0828022	0.291316
baredSC	0.072197	0.264141
baredSC	0.054707	0.21411
baredSC	0.13809	0.355878
baredSC	0.0518494	0.205489
baredSC	0.103479	0.325037
baredSC	0.122569	0.339653
baredSC	0.041602	0.17215
baredSC	0.0770415	0.277158
baredSC	0.0807396	0.286444
baredSC	0.199222	0.469979
baredSC	0.396953	0.450175
baredSC	0.145426	0.366973
baredSC	0.082847	0.291419
baredSC	0.121405	0.338732
baredSC	0.23202	0.508173
baredSC	0.0886315	0.303717
baredSC	0.402169	0.445855
baredSC	0.0987892	0.319942
baredSC	0.113287	0.332813
baredSC	0.12827	0.344656
baredSC	0.108538	0.329334
baredSC	0.539447	0.324737
baredSC	0.317198	0.505915
baredSC	0.221944	0.499656
baredSC	0.376713	0.466413
baredSC	0.0976258	0.318447
baredSC	0.0756577	0.273524
baredSC	0.0822604	0.290059
baredSC	0.076497	0.275738
baredSC	0.0829533	0.291663
baredSC	0.0400089	0.166432
baredSC	0.23673	0.511236
baredSC	0.635762	0.238852
baredSC	0.103788	0.325328
baredSC	0.0581122	0.224154
baredSC	0.0490905	0.196949
baredSC	0.0736997	0.268261
baredSC	0.0607861	0.231907
baredSC	0.0966248	0.317086
baredSC	0.227332	0.50456
baredSC	0.120997	0.338416
baredSC	0.0532268	0.209669
baredSC	0.58124	0.287251
baredSC	0.0510056	0.202902
baredSC	0.190993	0.456015
baredSC	0.145133	0.366483
baredSC	0.108295	0.329146
baredSC	0.0527228	0.208145
baredSC	0.0676469	0.251425
baredSC	0.211027	0.487149
baredSC	0.133314	0.349948
baredSC	0.0476417	0.19236
baredSC	0.535948	0.327882
baredSC	0.607648	0.263717
baredSC	0.0549029	0.214694
baredSC	0.293392	0.515735
baredSC	0.110716	0.330966
baredSC	0.0639098	0.24085
baredSC	0.288487	0.517114
baredSC	0.563215	0.303392
baredSC	0.234775	0.510031
baredSC	0.123068	0.340057
baredSC	0.181383	0.438008
baredSC	0.446443	0.407815
baredSC	0.177858	0.431046
baredSC	0.0515816	0.20467
baredSC	0.0828386	0.2914
baredSC	0.129216	0.34558
baredSC	0.17034	0.415776
baredSC	0.0752687	0.272489
baredSC	0.289061	0.516965
baredSC	0.0777252	0.278924
baredSC	0.126406	0.342919
baredSC	0.137541	0.355147
baredSC	0.154024	0.382647
baredSC	0.119773	0.337484
baredSC	0.221023	0.498732
baredSC	0.03854	0.160971
baredSC	0.13747	0.355054
baredSC	0.2717	0.51974
baredSC	0.103569	0.325123
baredSC	0.0578428	0.223367
baredSC	0.388695	0.456909
baredSC	0.220453	0.498149
baredSC	0.0503198	0.200784
baredSC	0.0638304	0.240623
baredSC	0.0991439	0.320378
baredSC	0.162412	0.399454
baredSC	0.191717	0.457302
baredSC	0.211045	0.487172
baredSC	0.315725	0.506654
baredSC	0.0759331	0.274254
baredSC	0.496579	0.363251
baredSC	0.469494	0.387442
baredSC	0.34459	0.489734
baredSC	0.116871	0.335358
baredSC	0.193049	0.459642
baredSC	0.14021	0.358829
baredSC	0.138591	0.356557
baredSC	0.14446	0.365372
baredSC	0.0586489	0.225718
baredSC	0.0663655	0.247811
baredSC	0.156903	0.388306
baredSC	0.461373	0.394648
baredSC	0.0476642	0.192432
baredSC	0.143858	0.364393
baredSC	0.0984023	0.319455
baredSC	0.122829	0.339863
baredSC	0.272339	0.519706
baredSC	0.112978	0.332594
baredSC	0.276965	0.519294
baredSC	0.04961	0.198576
baredSC	0.182536	0.44025
baredSC	0.0929946	0.311558
baredSC	0.0513292	0.203897
baredSC	0.0521184	0.206309
baredSC	0.0387436	0.16174
baredSC	0.468242	0.388555
baredSC	0.080623	0.286161
baredSC	0.487858	0.371061
baredSC	0.142706	0.362569
baredSC	0.101392	0.322941
baredSC	0.0717447	0.262891
baredSC	0.0878558	0.302191
baredSC	0.192593	0.458844
baredSC	0.275734	0.519431
baredSC	0.13507	0.352017
baredSC	0.354416	0.483004
baredSC	0.113611	0.333044
baredSC	0.173028	0.421284
baredSC	0.176923	0.429173
baredSC	0.0394784	0.164482
baredSC	0.14307	0.363139
baredSC	0.324927	0.501796
baredSC	0.28948	0.516855
baredSC	0.053185	0.209543
baredSC	0.433744	0.418911
baredSC	0.643427	0.232112
baredSC	0.728669	0.158513
baredSC	0.193859	0.461047
baredSC	0.23427	0.509705
baredSC	0.373446	0.468942
baredSC	0.248937	0.516808
baredSC	0.165905	0.406638
baredSC	0.212974	0.489627
baredSC	0.0876724	0.301824
baredSC	0.109873	0.330344
baredSC	0.0926155	0.310928
baredSC	0.198691	0.469124
baredSC	0.0958211	0.315941
baredSC	0.779276	0.116124
baredSC	0.139436	0.357728
baredSC	0.0710897	0.261072
baredSC	0.0541277	0.212378
baredSC	0.108047	0.328952
baredSC	0.259356	0.51922
baredSC	0.074215	0.269659
baredSC	0.0764715	0.275671
baredSC	0.820339	0.0824948
baredSC	0.227419	0.504632
baredSC	0.0656929	0.24591
baredSC	0.0867828	0.300015
baredSC	0.123142	0.340118
baredSC	0.147764	0.371004
baredSC	0.0749634	0.271673
baredSC	0.111649	0.331644
baredSC	0.274619	0.519539
baredSC	0.146589	0.368953
baredSC	0.0535779	0.210727
baredSC	0.291639	0.516256
baredSC	0.239933	0.513015
baredSC	0.225089	0.50262
baredSC	0.0823463	0.290259
baredSC	0.645661	0.230151
baredSC	0.0607971	0.231938
baredSC	0.181954	0.439122
baredSC	0.45007	0.404628
baredSC	0.0689263	0.255021
baredSC	0.109147	0.329799
baredSC	0.058559	0.225457
baredSC	0.0794979	0.283401
baredSC	0.0517676	0.205239
baredSC	0.0628937	0.237952
baredSC	0.118593	0.336607
baredSC	0.0667674	0.248946
baredSC	0.131623	0.348071
baredSC	0.101737	0.323304
baredSC	0.290547	0.516565
baredSC	0.0613047	0.233399
baredSC	0.0595627	0.228372
baredSC	0.0939644	0.313124
baredSC	0.219947	0.497623
baredSC	0.0796754	0.28384
baredSC	0.059987	0.2296
baredSC	0.0532947	0.209874
baredSC	0.049587	0.198504
baredSC	0.804336	0.0955182
baredSC	0.566083	0.30082
baredSC	0.151275	0.377403
baredSC	0.42359	0.427696
baredSC	0.495076	0.364598
baredSC	0.13037	0.346748
baredSC	0.0568371	0.220418
baredSC	0.103298	0.324865
baredSC	0.163899	0.402506
baredSC	0.122713	0.339769
baredSC	0.0560691	0.218153
baredSC	0.100047	0.32145
baredSC	0.118302	0.336394
baredSC	0.134935	0.351854
baredSC	0.076554	0.275887
baredSC	0.517144	0.344788
baredSC	0.124248	0.341036
baredSC	0.449193	0.405399
baredSC	0.145743	0.367507
baredSC	0.270314	0.519795
baredSC	0.161594	0.39778
baredSC	0.308406	0.510088
baredSC	0.08494	0.296107
baredSC	0.0548249	0.214461
baredSC	0.443904	0.410042
baredSC	0.0871422	0.300752
baredSC	0.516614	0.345265
baredSC	0.0434688	0.178617
baredSC	0.187154	0.449017
baredSC	0.169247	0.413527
baredSC	0.177968	0.431266
baredSC	0.589576	0.279806
baredSC	0.0808417	0.28669
baredSC	0.591943	0.277694
baredSC	0.124954	0.341638
baredSC	0.325894	0.501254
baredSC	0.20997	0.485761
baredSC	0.0780054	0.279641
baredSC	0.31261	0.508165
baredSC	0.119312	0.337139
baredSC	0.161483	0.397554
baredSC	0.0542106	0.212626
baredSC	0.0665182	0.248243
baredSC	0.0622597	0.236139
baredSC	0.0387155	0.161634
baredSC	0.0687619	0.25456
baredSC	0.141215	0.360299
baredSC	0.253713	0.518159
baredSC	0.0457111	0.186109
baredSC	0.0469017	0.189983
baredSC	0.148732	0.37273
baredSC	0.137812	0.355507
baredSC	0.0509603	0.202763
baredSC	0.0789964	0.282149
baredSC	0.197296	0.466846
baredSC	0.0606805	0.231602
baredSC	0.185629	0.446162
baredSC	0.112259	0.332081
baredSC	0.217293	0.494743
baredSC	0.0704068	0.259168
baredSC	0.407173	0.441669
baredSC	0.0873899	0.301255
baredSC	0.164158	0.403039
baredSC	0.0775114	0.278374
baredSC	0.520075	0.342154
baredSC	0.0642946	0.241944
baredSC	0.0787071	0.281422
baredSC	0.0760274	0.274503
baredSC	0.10549	0.326856
baredSC	0.173724	0.422704
baredSC	0.246793	0.516058
baredSC	0.0923766	0.310526
baredSC	0.144236	0.365006
baredSC	0.0506823	0.201906
baredSC	0.113244	0.332783
baredSC	0.118263	0.336366
baredSC	0.34974	0.486257
baredSC	0.0685701	0.254021
baredSC	0.0970814	0.317715
baredSC	0.0515727	0.204643
baredSC	0.165143	0.405066
baredSC	0.151205	0.377271
baredSC	0.109686	0.330205
baredSC	0.0597175	0.22882
baredSC	0.0603697	0.230706
baredSC	0.176834	0.428995
baredSC	0.406687	0.442077
baredSC	0.0491695	0.197197
baredSC	0.241157	0.513632
baredSC	0.0577559	0.223112
baredSC	0.076735	0.27636
baredSC	0.0581278	0.224199
baredSC	0.216985	0.494395
baredSC	0.0781287	0.279956
baredSC	0.193176	0.459864
baredSC	0.123389	0.34032
baredSC	0.509112	0.352006
baredSC	0.152015	0.378797
baredSC	0.122909	0.339928
baredSC	0.167197	0.409301
baredSC	0.127569	0.34399
baredSC	0.23869	0.512352
baredSC	0.0437508	0.179574
baredSC	0.0900162	0.306344
baredSC	0.0533081	0.209915
baredSC	0.0639493	0.240962
baredSC	0.222591	0.500289
baredSC	0.433499	0.419124
baredSC	0.252626	0.517889
baredSC	0.410872	0.438551
baredSC	0.16864	0.412276
baredSC	0.356408	0.481591
baredSC	0.366813	0.473978
baredSC	0.336524	0.494931
baredSC	0.500835	0.359435
baredSC	0.0655109	0.245395
baredSC	0.107499	0.328519
baredSC	0.346619	0.488378
baredSC	0.0441966	0.181079
baredSC	0.280101	0.518857
baredSC	0.28086	0.518733
ρ-sctransform	14.7515	0.52557
ρ-sctransform	8.37534	0.464744
ρ-sctransform	5.41435	0.418183
ρ-sctransform	5.06308	0.411065
ρ-sctransform	4.73782	0.404032
ρ-sctransform	4.67107	0.402531
ρ-sctransform	4.60688	0.401067
ρ-sctransform	4.52471	0.399165
ρ-sctransform	4.46486	0.397758
ρ-sctransform	4.31379	0.394124
ρ-sctransform	4.10869	0.388988
ρ-sctransform	3.98067	0.385656
ρ-sctransform	3.89006	0.383233
ρ-sctransform	3.83364	0.381698
ρ-sctransform	3.60532	0.375252
ρ-sctransform	3.30419	0.366121
ρ-sctransform	3.19318	0.362551
ρ-sctransform	3.15289	0.361226
ρ-sctransform	3.09783	0.359389
ρ-sctransform	3.04442	0.357577
ρ-sctransform	3.01541	0.35658
ρ-sctransform	3.00608	0.356258
ρ-sctransform	2.99654	0.355927
ρ-sctransform	2.93455	0.353752
ρ-sctransform	2.85303	0.350823
ρ-sctransform	2.80872	0.349198
ρ-sctransform	2.73119	0.346294
ρ-sctransform	2.66959	0.343931
ρ-sctransform	2.65465	0.34335
ρ-sctransform	2.62627	0.342237
ρ-sctransform	2.60673	0.341464
ρ-sctransform	2.55779	0.339504
ρ-sctransform	2.48017	0.336321
ρ-sctransform	2.40001	0.332933
ρ-sctransform	2.30981	0.328989
ρ-sctransform	2.24991	0.326288
ρ-sctransform	2.20518	0.324227
ρ-sctransform	2.16069	0.322136
ρ-sctransform	2.06016	0.317259
ρ-sctransform	1.96132	0.312238
ρ-sctransform	1.89854	0.308923
ρ-sctransform	1.8525	0.306426
ρ-sctransform	1.82421	0.304863
ρ-sctransform	1.78943	0.302909
ρ-sctransform	1.74328	0.30026
ρ-sctransform	1.69569	0.297458
ρ-sctransform	1.66622	0.295686
ρ-sctransform	1.6376	0.293936
ρ-sctransform	1.60967	0.292201
ρ-sctransform	1.57623	0.290086
ρ-sctransform	1.53125	0.287173
ρ-sctransform	1.50347	0.285334
ρ-sctransform	1.50079	0.285155
ρ-sctransform	1.49627	0.284852
ρ-sctransform	1.4873	0.284248
ρ-sctransform	1.46699	0.282869
ρ-sctransform	1.42466	0.279937
ρ-sctransform	1.39414	0.277772
ρ-sctransform	1.38626	0.277206
ρ-sctransform	1.36371	0.275569
ρ-sctransform	1.34419	0.274131
ρ-sctransform	1.33505	0.273451
ρ-sctransform	1.32628	0.272794
ρ-sctransform	1.31962	0.272293
ρ-sctransform	1.29287	0.270256
ρ-sctransform	1.26783	0.268313
ρ-sctransform	1.24822	0.266766
ρ-sctransform	1.22497	0.264903
ρ-sctransform	1.21712	0.264266
ρ-sctransform	1.20896	0.2636
ρ-sctransform	1.19827	0.262721
ρ-sctransform	1.19477	0.262432
ρ-sctransform	1.19241	0.262237
ρ-sctransform	1.18882	0.261938
ρ-sctransform	1.179	0.261119
ρ-sctransform	1.16977	0.260343
ρ-sctransform	1.16853	0.260238
ρ-sctransform	1.16825	0.260215
ρ-sctransform	1.16809	0.260201
ρ-sctransform	1.16144	0.259637
ρ-sctransform	1.15198	0.25883
ρ-sctransform	1.14828	0.258513
ρ-sctransform	1.14696	0.2584
ρ-sctransform	1.14188	0.257962
ρ-sctransform	1.13611	0.257463
ρ-sctransform	1.12986	0.25692
ρ-sctransform	1.12456	0.256457
ρ-sctransform	1.12348	0.256362
ρ-sctransform	1.11943	0.256007
ρ-sctransform	1.10897	0.255084
ρ-sctransform	1.10031	0.254312
ρ-sctransform	1.09835	0.254137
ρ-sctransform	1.09728	0.254042
ρ-sctransform	1.09583	0.253912
ρ-sctransform	1.08834	0.253238
ρ-sctransform	1.07949	0.252436
ρ-sctransform	1.0725	0.251798
ρ-sctransform	1.06732	0.251324
ρ-sctransform	1.06674	0.25127
ρ-sctransform	1.06076	0.250719
ρ-sctransform	1.05103	0.249816
ρ-sctransform	1.04015	0.248797
ρ-sctransform	1.0304	0.247876
ρ-sctransform	1.02622	0.247478
ρ-sctransform	1.02485	0.247347
ρ-sctransform	1.02214	0.247089
ρ-sctransform	1.01082	0.246001
ρ-sctransform	0.998587	0.244811
ρ-sctransform	0.988716	0.243842
ρ-sctransform	0.982431	0.243221
ρ-sctransform	0.981984	0.243176
ρ-sctransform	0.981114	0.24309
ρ-sctransform	0.980302	0.243009
ρ-sctransform	0.978934	0.242873
ρ-sctransform	0.969983	0.241978
ρ-sctransform	0.961388	0.241112
ρ-sctransform	0.960198	0.240992
ρ-sctransform	0.959537	0.240925
ρ-sctransform	0.957415	0.240709
ρ-sctransform	0.954542	0.240417
ρ-sctransform	0.949705	0.239923
ρ-sctransform	0.943439	0.23928
ρ-sctransform	0.938623	0.238783
ρ-sctransform	0.933336	0.238234
ρ-sctransform	0.929679	0.237853
ρ-sctransform	0.925793	0.237447
ρ-sctransform	0.920437	0.236884
ρ-sctransform	0.917127	0.236535
ρ-sctransform	0.90967	0.235743
ρ-sctransform	0.891707	0.233813
ρ-sctransform	0.879691	0.232501
ρ-sctransform	0.870904	0.231532
ρ-sctransform	0.858666	0.230166
ρ-sctransform	0.848513	0.22902
ρ-sctransform	0.837967	0.227816
ρ-sctransform	0.82897	0.226777
ρ-sctransform	0.823487	0.226139
ρ-sctransform	0.820339	0.225771
ρ-sctransform	0.814698	0.225108
ρ-sctransform	0.810361	0.224596
ρ-sctransform	0.808856	0.224418
ρ-sctransform	0.804336	0.22388
ρ-sctransform	0.797171	0.223022
ρ-sctransform	0.793207	0.222545
ρ-sctransform	0.792237	0.222427
ρ-sctransform	0.787859	0.221897
ρ-sctransform	0.782707	0.221269
ρ-sctransform	0.779276	0.220848
ρ-sctransform	0.774939	0.220315
ρ-sctransform	0.771034	0.219832
ρ-sctransform	0.767419	0.219383
ρ-sctransform	0.765616	0.219158
ρ-sctransform	0.763394	0.218881
ρ-sctransform	0.758703	0.218292
ρ-sctransform	0.753217	0.2176
ρ-sctransform	0.745546	0.216624
ρ-sctransform	0.735695	0.215357
ρ-sctransform	0.730303	0.214657
ρ-sctransform	0.728669	0.214444
ρ-sctransform	0.726336	0.214139
ρ-sctransform	0.723589	0.213779
ρ-sctransform	0.721268	0.213474
ρ-sctransform	0.71898	0.213172
ρ-sctransform	0.715462	0.212706
ρ-sctransform	0.710637	0.212064
ρ-sctransform	0.706591	0.211522
ρ-sctransform	0.70354	0.211112
ρ-sctransform	0.696642	0.210178
ρ-sctransform	0.690808	0.209382
ρ-sctransform	0.689469	0.209198
ρ-sctransform	0.686197	0.208748
ρ-sctransform	0.683205	0.208334
ρ-sctransform	0.682005	0.208168
ρ-sctransform	0.679761	0.207857
ρ-sctransform	0.669981	0.206488
ρ-sctransform	0.660248	0.205107
ρ-sctransform	0.654018	0.204214
ρ-sctransform	0.64773	0.203304
ρ-sctransform	0.646078	0.203064
ρ-sctransform	0.645661	0.203003
ρ-sctransform	0.643427	0.202677
ρ-sctransform	0.641274	0.202362
ρ-sctransform	0.641188	0.20235
ρ-sctransform	0.640843	0.202299
ρ-sctransform	0.640436	0.202239
ρ-sctransform	0.639541	0.202108
ρ-sctransform	0.637846	0.201858
ρ-sctransform	0.635762	0.201551
ρ-sctransform	0.634414	0.201352
ρ-sctransform	0.633464	0.201211
ρ-sctransform	0.631147	0.200867
ρ-sctransform	0.627358	0.200302
ρ-sctransform	0.622455	0.199566
ρ-sctransform	0.619416	0.199107
ρ-sctransform	0.617621	0.198835
ρ-sctransform	0.61428	0.198327
ρ-sctransform	0.611677	0.197929
ρ-sctransform	0.610203	0.197703
ρ-sctransform	0.607648	0.197311
ρ-sctransform	0.604499	0.196825
ρ-sctransform	0.601869	0.196417
ρ-sctransform	0.600471	0.1962
ρ-sctransform	0.599967	0.196122
ρ-sctransform	0.599274	0.196014
ρ-sctransform	0.598253	0.195854
ρ-sctransform	0.596909	0.195644
ρ-sctransform	0.594492	0.195265
ρ-sctransform	0.591943	0.194864
ρ-sctransform	0.589576	0.19449
ρ-sctransform	0.587905	0.194226
ρ-sctransform	0.587086	0.194096
ρ-sctransform	0.586294	0.19397
ρ-sctransform	0.584692	0.193715
ρ-sctransform	0.582273	0.193329
ρ-sctransform	0.58124	0.193163
ρ-sctransform	0.580993	0.193123
ρ-sctransform	0.580774	0.193088
ρ-sctransform	0.579264	0.192846
ρ-sctransform	0.577872	0.192622
ρ-sctransform	0.577189	0.192512
ρ-sctransform	0.574704	0.19211
ρ-sctransform	0.570433	0.191416
ρ-sctransform	0.567718	0.190973
ρ-sctransform	0.566083	0.190705
ρ-sctransform	0.564247	0.190403
ρ-sctransform	0.563215	0.190233
ρ-sctransform	0.562267	0.190077
ρ-sctransform	0.561786	0.189997
ρ-sctransform	0.561139	0.18989
ρ-sctransform	0.556299	0.189086
ρ-sctransform	0.55195	0.188358
ρ-sctransform	0.551569	0.188294
ρ-sctransform	0.550006	0.188032
ρ-sctransform	0.548731	0.187816
ρ-sctransform	0.548279	0.18774
ρ-sctransform	0.547148	0.187549
ρ-sctransform	0.545804	0.187321
ρ-sctransform	0.544125	0.187036
ρ-sctransform	0.542555	0.186769
ρ-sctransform	0.539447	0.186237
ρ-sctransform	0.536523	0.185735
ρ-sctransform	0.535948	0.185636
ρ-sctransform	0.533722	0.185251
ρ-sctransform	0.530931	0.184767
ρ-sctransform	0.528615	0.184363
ρ-sctransform	0.526978	0.184077
ρ-sctransform	0.525446	0.183808
ρ-sctransform	0.523217	0.183416
ρ-sctransform	0.522347	0.183263
ρ-sctransform	0.52137	0.18309
ρ-sctransform	0.520075	0.182861
ρ-sctransform	0.51851	0.182583
ρ-sctransform	0.517144	0.182341
ρ-sctransform	0.516614	0.182246
ρ-sctransform	0.516255	0.182182
ρ-sctransform	0.515185	0.181991
ρ-sctransform	0.513865	0.181755
ρ-sctransform	0.513297	0.181653
ρ-sctransform	0.512203	0.181457
ρ-sctransform	0.510696	0.181186
ρ-sctransform	0.509112	0.1809
ρ-sctransform	0.507045	0.180526
ρ-sctransform	0.505406	0.180229
ρ-sctransform	0.504224	0.180013
ρ-sctransform	0.503361	0.179856
ρ-sctransform	0.502797	0.179753
ρ-sctransform	0.500835	0.179394
ρ-sctransform	0.49835	0.178938
ρ-sctransform	0.496579	0.178611
ρ-sctransform	0.495472	0.178407
ρ-sctransform	0.495076	0.178333
ρ-sctransform	0.494651	0.178255
ρ-sctransform	0.491118	0.177598
ρ-sctransform	0.487858	0.176988
ρ-sctransform	0.487759	0.176969
ρ-sctransform	0.486852	0.176799
ρ-sctransform	0.484557	0.176366
ρ-sctransform	0.482995	0.176071
ρ-sctransform	0.481969	0.175877
ρ-sctransform	0.479658	0.175437
ρ-sctransform	0.478026	0.175126
ρ-sctransform	0.477551	0.175035
ρ-sctransform	0.476809	0.174893
ρ-sctransform	0.475159	0.174576
ρ-sctransform	0.473509	0.174259
ρ-sctransform	0.471746	0.173919
ρ-sctransform	0.469494	0.173482
ρ-sctransform	0.468242	0.173239
ρ-sctransform	0.467006	0.172998
ρ-sctransform	0.46488	0.172582
ρ-sctransform	0.463401	0.172292
ρ-sctransform	0.462661	0.172146
ρ-sctransform	0.461373	0.171893
ρ-sctransform	0.46043	0.171706
ρ-sctransform	0.459457	0.171514
ρ-sctransform	0.45803	0.171231
ρ-sctransform	0.456467	0.17092
ρ-sctransform	0.455027	0.170633
ρ-sctransform	0.45417	0.170462
ρ-sctransform	0.453434	0.170314
ρ-sctransform	0.45236	0.170099
ρ-sctransform	0.451058	0.169837
ρ-sctransform	0.45007	0.169638
ρ-sctransform	0.449193	0.169461
ρ-sctransform	0.448073	0.169234
ρ-sctransform	0.447067	0.16903
ρ-sctransform	0.44673	0.168962
ρ-sctransform	0.446443	0.168904
ρ-sctransform	0.446028	0.168819
ρ-sctransform	0.445761	0.168765
ρ-sctransform	0.445023	0.168615
ρ-sctransform	0.443904	0.168387
ρ-sctransform	0.442143	0.168026
ρ-sctransform	0.439872	0.16756
ρ-sctransform	0.437916	0.167156
ρ-sctransform	0.436641	0.166893
ρ-sctransform	0.435771	0.166712
ρ-sctransform	0.434966	0.166545
ρ-sctransform	0.434251	0.166396
ρ-sctransform	0.433744	0.16629
ρ-sctransform	0.433499	0.166239
ρ-sctransform	0.43163	0.165849
ρ-sctransform	0.42684	0.164841
ρ-sctransform	0.42359	0.164151
ρ-sctransform	0.422786	0.16398
ρ-sctransform	0.421421	0.163689
ρ-sctransform	0.420473	0.163485
ρ-sctransform	0.419726	0.163325
ρ-sctransform	0.418562	0.163075
ρ-sctransform	0.417892	0.162931
ρ-sctransform	0.417715	0.162893
ρ-sctransform	0.417216	0.162785
ρ-sctransform	0.416746	0.162684
ρ-sctransform	0.416438	0.162617
ρ-sctransform	0.416	0.162522
ρ-sctransform	0.415408	0.162394
ρ-sctransform	0.415067	0.16232
ρ-sctransform	0.414849	0.162273
ρ-sctransform	0.414482	0.162193
ρ-sctransform	0.414041	0.162098
ρ-sctransform	0.413192	0.161913
ρ-sctransform	0.41243	0.161747
ρ-sctransform	0.410872	0.161406
ρ-sctransform	0.409132	0.161025
ρ-sctransform	0.408144	0.160808
ρ-sctransform	0.407173	0.160594
ρ-sctransform	0.406687	0.160487
ρ-sctransform	0.40601	0.160337
ρ-sctransform	0.405384	0.160199
ρ-sctransform	0.405187	0.160155
ρ-sctransform	0.404594	0.160024
ρ-sctransform	0.403928	0.159876
ρ-sctransform	0.403576	0.159798
ρ-sctransform	0.402169	0.159484
ρ-sctransform	0.400718	0.15916
ρ-sctransform	0.400431	0.159096
ρ-sctransform	0.399834	0.158962
ρ-sctransform	0.398998	0.158775
ρ-sctransform	0.398096	0.158572
ρ-sctransform	0.396953	0.158315
ρ-sctransform	0.3955	0.157986
ρ-sctransform	0.394386	0.157734
ρ-sctransform	0.394027	0.157652
ρ-sctransform	0.393653	0.157567
ρ-sctransform	0.392961	0.15741
ρ-sctransform	0.392166	0.157229
ρ-sctransform	0.391791	0.157143
ρ-sctransform	0.390328	0.156809
ρ-sctransform	0.388832	0.156466
ρ-sctransform	0.388695	0.156434
ρ-sctransform	0.387464	0.156151
ρ-sctransform	0.385421	0.155679
ρ-sctransform	0.384434	0.15545
ρ-sctransform	0.383033	0.155125
ρ-sctransform	0.381093	0.154672
ρ-sctransform	0.37991	0.154395
ρ-sctransform	0.37916	0.154219
ρ-sctransform	0.378501	0.154064
ρ-sctransform	0.377942	0.153932
ρ-sctransform	0.377502	0.153828
ρ-sctransform	0.376713	0.153642
ρ-sctransform	0.375991	0.153471
ρ-sctransform	0.375578	0.153373
ρ-sctransform	0.375343	0.153318
ρ-sctransform	0.375256	0.153297
ρ-sctransform	0.374633	0.153149
ρ-sctransform	0.373446	0.152867
ρ-sctransform	0.372203	0.152571
ρ-sctransform	0.370803	0.152236
ρ-sctransform	0.369938	0.152028
ρ-sctransform	0.369596	0.151946
ρ-sctransform	0.369368	0.151891
ρ-sctransform	0.369215	0.151854
ρ-sctransform	0.369068	0.151819
ρ-sctransform	0.368986	0.151799
ρ-sctransform	0.368796	0.151754
ρ-sctransform	0.368278	0.151629
ρ-sctransform	0.367811	0.151516
ρ-sctransform	0.366813	0.151275
ρ-sctransform	0.364637	0.150747
ρ-sctransform	0.362826	0.150306
ρ-sctransform	0.362096	0.150127
ρ-sctransform	0.361507	0.149983
ρ-sctransform	0.360929	0.149841
ρ-sctransform	0.360657	0.149774
ρ-sctransform	0.359806	0.149565
ρ-sctransform	0.358761	0.149308
ρ-sctransform	0.35812	0.149149
ρ-sctransform	0.356408	0.148725
ρ-sctransform	0.355008	0.148377
ρ-sctransform	0.354775	0.148319
ρ-sctransform	0.354416	0.14823
ρ-sctransform	0.353404	0.147977
ρ-sctransform	0.352132	0.147659
ρ-sctransform	0.351693	0.147548
ρ-sctransform	0.351434	0.147483
ρ-sctransform	0.351074	0.147393
ρ-sctransform	0.350579	0.147268
ρ-sctransform	0.350081	0.147143
ρ-sctransform	0.34974	0.147057
ρ-sctransform	0.349315	0.146949
ρ-sctransform	0.348662	0.146784
ρ-sctransform	0.347854	0.14658
ρ-sctransform	0.347413	0.146468
ρ-sctransform	0.347085	0.146384
ρ-sctransform	0.346619	0.146266
ρ-sctransform	0.346178	0.146154
ρ-sctransform	0.345825	0.146064
ρ-sctransform	0.34459	0.145748
ρ-sctransform	0.343158	0.145382
ρ-sctransform	0.342792	0.145288
ρ-sctransform	0.342712	0.145267
ρ-sctransform	0.342647	0.145251
ρ-sctransform	0.342273	0.145154
ρ-sctransform	0.341907	0.14506
ρ-sctransform	0.341234	0.144887
ρ-sctransform	0.340075	0.144588
ρ-sctransform	0.338054	0.144063
ρ-sctransform	0.336524	0.143665
ρ-sctransform	0.336249	0.143593
ρ-sctransform	0.335938	0.143512
ρ-sctransform	0.335391	0.143368
ρ-sctransform	0.334799	0.143213
ρ-sctransform	0.334585	0.143157
ρ-sctransform	0.334404	0.14311
ρ-sctransform	0.333735	0.142934
ρ-sctransform	0.332815	0.142692
ρ-sctransform	0.332228	0.142537
ρ-sctransform	0.33142	0.142323
ρ-sctransform	0.330725	0.142139
ρ-sctransform	0.330394	0.142051
ρ-sctransform	0.330209	0.142002
ρ-sctransform	0.329824	0.1419
ρ-sctransform	0.329266	0.141752
ρ-sctransform	0.328782	0.141623
ρ-sctransform	0.328357	0.141509
ρ-sctransform	0.327985	0.14141
ρ-sctransform	0.3276	0.141307
ρ-sctransform	0.32687	0.141112
ρ-sctransform	0.326198	0.140932
ρ-sctransform	0.325894	0.14085
ρ-sctransform	0.325529	0.140752
ρ-sctransform	0.325267	0.140681
ρ-sctransform	0.325126	0.140644
ρ-sctransform	0.324927	0.14059
ρ-sctransform	0.324285	0.140417
ρ-sctransform	0.323773	0.140279
ρ-sctransform	0.323574	0.140225
ρ-sctransform	0.322953	0.140057
ρ-sctransform	0.322283	0.139875
ρ-sctransform	0.321359	0.139625
ρ-sctransform	0.320445	0.139376
ρ-sctransform	0.319665	0.139163
ρ-sctransform	0.319038	0.138992
ρ-sctransform	0.318943	0.138966
ρ-sctransform	0.318509	0.138847
ρ-sctransform	0.317683	0.13862
ρ-sctransform	0.317198	0.138487
ρ-sctransform	0.316713	0.138353
ρ-sctransform	0.316128	0.138192
ρ-sctransform	0.315932	0.138138
ρ-sctransform	0.315847	0.138115
ρ-sctransform	0.315818	0.138107
ρ-sctransform	0.315725	0.138081
ρ-sctransform	0.315553	0.138033
ρ-sctransform	0.31546	0.138008
ρ-sctransform	0.314954	0.137868
ρ-sctransform	0.313836	0.137558
ρ-sctransform	0.313018	0.137331
ρ-sctransform	0.312799	0.13727
ρ-sctransform	0.31261	0.137217
ρ-sctransform	0.312245	0.137115
ρ-sctransform	0.311969	0.137038
ρ-sctransform	0.311889	0.137016
ρ-sctransform	0.31117	0.136815
ρ-sctransform	0.310279	0.136566
ρ-sctransform	0.309897	0.136458
ρ-sctransform	0.309567	0.136366
ρ-sctransform	0.309286	0.136287
ρ-sctransform	0.308868	0.136169
ρ-sctransform	0.308406	0.136039
ρ-sctransform	0.30788	0.13589
ρ-sctransform	0.30753	0.135792
ρ-sctransform	0.306327	0.135451
ρ-sctransform	0.305002	0.135075
ρ-sctransform	0.3048	0.135017
ρ-sctransform	0.304237	0.134857
ρ-sctransform	0.303667	0.134694
ρ-sctransform	0.303551	0.134661
ρ-sctransform	0.303169	0.134551
ρ-sctransform	0.302637	0.134399
ρ-sctransform	0.302331	0.134312
ρ-sctransform	0.301937	0.134198
ρ-sctransform	0.301207	0.133988
ρ-sctransform	0.300588	0.13381
ρ-sctransform	0.300311	0.13373
ρ-sctransform	0.300188	0.133695
ρ-sctransform	0.299869	0.133603
ρ-sctransform	0.298796	0.133292
ρ-sctransform	0.297749	0.132988
ρ-sctransform	0.297348	0.132872
ρ-sctransform	0.296062	0.132497
ρ-sctransform	0.29481	0.13213
ρ-sctransform	0.294569	0.13206
ρ-sctransform	0.294411	0.132013
ρ-sctransform	0.294225	0.131959
ρ-sctransform	0.29379	0.131831
ρ-sctransform	0.293392	0.131714
ρ-sctransform	0.29311	0.131631
ρ-sctransform	0.292886	0.131564
ρ-sctransform	0.292728	0.131518
ρ-sctransform	0.292302	0.131392
ρ-sctransform	0.291639	0.131196
ρ-sctransform	0.291106	0.131038
ρ-sctransform	0.29074	0.130929
ρ-sctransform	0.290547	0.130872
ρ-sctransform	0.290318	0.130804
ρ-sctransform	0.289811	0.130653
ρ-sctransform	0.28948	0.130555
ρ-sctransform	0.289061	0.13043
ρ-sctransform	0.288639	0.130304
ρ-sctransform	0.288487	0.130258
ρ-sctransform	0.288246	0.130186
ρ-sctransform	0.287693	0.130021
ρ-sctransform	0.287117	0.129848
ρ-sctransform	0.286812	0.129757
ρ-sctransform	0.286448	0.129647
ρ-sctransform	0.286184	0.129568
ρ-sctransform	0.285055	0.129227
ρ-sctransform	0.283732	0.128827
ρ-sctransform	0.283283	0.128691
ρ-sctransform	0.282286	0.128388
ρ-sctransform	0.28128	0.128081
ρ-sctransform	0.28086	0.127952
ρ-sctransform	0.280101	0.12772
ρ-sctransform	0.279412	0.127508
ρ-sctransform	0.278894	0.127349
ρ-sctransform	0.278509	0.127231
ρ-sctransform	0.278376	0.127189
ρ-sctransform	0.27823	0.127144
ρ-sctransform	0.278119	0.12711
ρ-sctransform	0.277981	0.127068
ρ-sctransform	0.277897	0.127042
ρ-sctransform	0.277825	0.12702
ρ-sctransform	0.27763	0.126959
ρ-sctransform	0.276965	0.126753
ρ-sctransform	0.276317	0.126553
ρ-sctransform	0.27616	0.126504
ρ-sctransform	0.276094	0.126483
ρ-sctransform	0.275955	0.12644
ρ-sctransform	0.275734	0.126372
ρ-sctransform	0.275483	0.126294
ρ-sctransform	0.275098	0.126173
ρ-sctransform	0.27484	0.126093
ρ-sctransform	0.274754	0.126067
ρ-sctransform	0.274619	0.126024
ρ-sctransform	0.274337	0.125936
ρ-sctransform	0.274005	0.125832
ρ-sctransform	0.273879	0.125793
ρ-sctransform	0.273644	0.12572
ρ-sctransform	0.273354	0.125629
ρ-sctransform	0.273029	0.125527
ρ-sctransform	0.272775	0.125447
ρ-sctransform	0.272594	0.125391
ρ-sctransform	0.272339	0.12531
ρ-sctransform	0.272142	0.125248
ρ-sctransform	0.271881	0.125166
ρ-sctransform	0.2717	0.125109
ρ-sctransform	0.27151	0.12505
ρ-sctransform	0.271146	0.124935
ρ-sctransform	0.270741	0.124807
ρ-sctransform	0.270465	0.12472
ρ-sctransform	0.270314	0.124672
ρ-sctransform	0.269937	0.124552
ρ-sctransform	0.269367	0.124372
ρ-sctransform	0.268766	0.124181
ρ-sctransform	0.268391	0.124062
ρ-sctransform	0.268257	0.124019
ρ-sctransform	0.268075	0.123961
ρ-sctransform	0.267869	0.123896
ρ-sctransform	0.267196	0.123681
ρ-sctransform	0.266346	0.123409
ρ-sctransform	0.26598	0.123291
ρ-sctransform	0.265795	0.123232
ρ-sctransform	0.265608	0.123172
ρ-sctransform	0.265425	0.123113
ρ-sctransform	0.264853	0.122929
ρ-sctransform	0.264298	0.12275
ρ-sctransform	0.264014	0.122659
ρ-sctransform	0.263741	0.12257
ρ-sctransform	0.263646	0.12254
ρ-sctransform	0.263605	0.122527
ρ-sctransform	0.263444	0.122475
ρ-sctransform	0.263	0.122331
ρ-sctransform	0.26258	0.122194
ρ-sctransform	0.262395	0.122135
ρ-sctransform	0.262275	0.122096
ρ-sctransform	0.262063	0.122027
ρ-sctransform	0.261817	0.121947
ρ-sctransform	0.261458	0.12183
ρ-sctransform	0.260676	0.121575
ρ-sctransform	0.259832	0.121299
ρ-sctransform	0.259454	0.121175
ρ-sctransform	0.259356	0.121143
ρ-sctransform	0.259137	0.121071
ρ-sctransform	0.258851	0.120977
ρ-sctransform	0.258688	0.120924
ρ-sctransform	0.258538	0.120875
ρ-sctransform	0.258301	0.120797
ρ-sctransform	0.257917	0.12067
ρ-sctransform	0.257615	0.120571
ρ-sctransform	0.257412	0.120504
ρ-sctransform	0.257145	0.120415
ρ-sctransform	0.25664	0.120249
ρ-sctransform	0.256002	0.120037
ρ-sctransform	0.255637	0.119916
ρ-sctransform	0.255464	0.119858
ρ-sctransform	0.255285	0.119799
ρ-sctransform	0.255069	0.119727
ρ-sctransform	0.254606	0.119573
ρ-sctransform	0.253713	0.119275
ρ-sctransform	0.253165	0.119092
ρ-sctransform	0.252626	0.118911
ρ-sctransform	0.252109	0.118738
ρ-sctransform	0.251977	0.118693
ρ-sctransform	0.251561	0.118553
ρ-sctransform	0.251004	0.118365
ρ-sctransform	0.250605	0.118231
ρ-sctransform	0.250359	0.118148
ρ-sctransform	0.250222	0.118101
ρ-sctransform	0.249972	0.118017
ρ-sctransform	0.24974	0.117938
ρ-sctransform	0.249521	0.117864
ρ-sctransform	0.248937	0.117666
ρ-sctransform	0.248499	0.117517
ρ-sctransform	0.248353	0.117467
ρ-sctransform	0.248149	0.117397
ρ-sctransform	0.24794	0.117326
ρ-sctransform	0.247688	0.11724
ρ-sctransform	0.24734	0.117121
ρ-sctransform	0.247104	0.117041
ρ-sctransform	0.246793	0.116934
ρ-sctransform	0.246484	0.116829
ρ-sctransform	0.246229	0.116741
ρ-sctransform	0.24587	0.116618
ρ-sctransform	0.245634	0.116537
ρ-sctransform	0.24553	0.116501
ρ-sctransform	0.245321	0.116429
ρ-sctransform	0.245093	0.116351
ρ-sctransform	0.244975	0.11631
ρ-sctransform	0.244797	0.116249
ρ-sctransform	0.244268	0.116066
ρ-sctransform	0.243518	0.115807
ρ-sctransform	0.243149	0.115679
ρ-sctransform	0.242762	0.115544
ρ-sctransform	0.242384	0.115413
ρ-sctransform	0.242324	0.115392
ρ-sctransform	0.242293	0.115382
ρ-sctransform	0.242025	0.115288
ρ-sctransform	0.241667	0.115164
ρ-sctransform	0.241391	0.115067
ρ-sctransform	0.241157	0.114986
ρ-sctransform	0.239933	0.114557
ρ-sctransform	0.238773	0.114149
ρ-sctransform	0.23869	0.11412
ρ-sctransform	0.23849	0.11405
ρ-sctransform	0.238112	0.113916
ρ-sctransform	0.237828	0.113816
ρ-sctransform	0.23747	0.113689
ρ-sctransform	0.237047	0.11354
ρ-sctransform	0.23673	0.113427
ρ-sctransform	0.236435	0.113323
ρ-sctransform	0.236306	0.113276
ρ-sctransform	0.235982	0.113161
ρ-sctransform	0.235597	0.113024
ρ-sctransform	0.23546	0.112975
ρ-sctransform	0.235419	0.112961
ρ-sctransform	0.235315	0.112923
ρ-sctransform	0.234775	0.112731
ρ-sctransform	0.23427	0.11255
ρ-sctransform	0.234116	0.112495
ρ-sctransform	0.233987	0.112449
ρ-sctransform	0.233935	0.11243
ρ-sctransform	0.23382	0.112389
ρ-sctransform	0.233679	0.112338
ρ-sctransform	0.233547	0.112291
ρ-sctransform	0.23341	0.112242
ρ-sctransform	0.23312	0.112137
ρ-sctransform	0.23288	0.112051
ρ-sctransform	0.232819	0.112029
ρ-sctransform	0.232747	0.112003
ρ-sctransform	0.232622	0.111958
ρ-sctransform	0.232471	0.111904
ρ-sctransform	0.232379	0.111871
ρ-sctransform	0.232256	0.111826
ρ-sctransform	0.232118	0.111777
ρ-sctransform	0.23202	0.111741
ρ-sctransform	0.231847	0.111678
ρ-sctransform	0.231523	0.111561
ρ-sctransform	0.231103	0.111409
ρ-sctransform	0.23063	0.111238
ρ-sctransform	0.230217	0.111088
ρ-sctransform	0.229523	0.110835
ρ-sctransform	0.228951	0.110626
ρ-sctransform	0.228608	0.110501
ρ-sctransform	0.228023	0.110287
ρ-sctransform	0.227688	0.110164
ρ-sctransform	0.227623	0.11014
ρ-sctransform	0.227586	0.110127
ρ-sctransform	0.227519	0.110102
ρ-sctransform	0.227419	0.110065
ρ-sctransform	0.227332	0.110033
ρ-sctransform	0.227243	0.11
ρ-sctransform	0.227081	0.109941
ρ-sctransform	0.226845	0.109854
ρ-sctransform	0.226586	0.109759
ρ-sctransform	0.226392	0.109687
ρ-sctransform	0.226301	0.109654
ρ-sctransform	0.226221	0.109624
ρ-sctransform	0.225864	0.109492
ρ-sctransform	0.22554	0.109373
ρ-sctransform	0.225518	0.109364
ρ-sctransform	0.225455	0.109341
ρ-sctransform	0.225356	0.109304
ρ-sctransform	0.225089	0.109205
ρ-sctransform	0.224815	0.109104
ρ-sctransform	0.224695	0.109059
ρ-sctransform	0.224446	0.108967
ρ-sctransform	0.224202	0.108876
ρ-sctransform	0.224083	0.108832
ρ-sctransform	0.224002	0.108802
ρ-sctransform	0.22383	0.108738
ρ-sctransform	0.223625	0.108661
ρ-sctransform	0.223497	0.108614
ρ-sctransform	0.223384	0.108571
ρ-sctransform	0.223319	0.108547
ρ-sctransform	0.223168	0.108491
ρ-sctransform	0.222978	0.10842
ρ-sctransform	0.222798	0.108352
ρ-sctransform	0.222591	0.108275
ρ-sctransform	0.222329	0.108177
ρ-sctransform	0.222131	0.108103
ρ-sctransform	0.221944	0.108033
ρ-sctransform	0.221661	0.107927
ρ-sctransform	0.221521	0.107874
ρ-sctransform	0.221303	0.107792
ρ-sctransform	0.221023	0.107686
ρ-sctransform	0.220739	0.10758
ρ-sctransform	0.220453	0.107472
ρ-sctransform	0.220205	0.107378
ρ-sctransform	0.219947	0.107281
ρ-sctransform	0.21958	0.107142
ρ-sctransform	0.21895	0.106903
ρ-sctransform	0.21859	0.106766
ρ-sctransform	0.218586	0.106765
ρ-sctransform	0.218328	0.106666
ρ-sctransform	0.218062	0.106565
ρ-sctransform	0.217926	0.106513
ρ-sctransform	0.217645	0.106406
ρ-sctransform	0.217409	0.106316
ρ-sctransform	0.217293	0.106272
ρ-sctransform	0.217227	0.106247
ρ-sctransform	0.217127	0.106208
ρ-sctransform	0.216985	0.106154
ρ-sctransform	0.216897	0.10612
ρ-sctransform	0.21686	0.106106
ρ-sctransform	0.216833	0.106096
ρ-sctransform	0.216641	0.106022
ρ-sctransform	0.216441	0.105946
ρ-sctransform	0.216103	0.105816
ρ-sctransform	0.215682	0.105654
ρ-sctransform	0.215512	0.105589
ρ-sctransform	0.215417	0.105552
ρ-sctransform	0.215319	0.105515
ρ-sctransform	0.214972	0.105381
ρ-sctransform	0.214509	0.105202
ρ-sctransform	0.214133	0.105057
ρ-sctransform	0.213756	0.104911
ρ-sctransform	0.21345	0.104792
ρ-sctransform	0.213258	0.104718
ρ-sctransform	0.213162	0.10468
ρ-sctransform	0.212974	0.104607
ρ-sctransform	0.212786	0.104534
ρ-sctransform	0.212736	0.104515
ρ-sctransform	0.2127	0.104501
ρ-sctransform	0.212693	0.104498
ρ-sctransform	0.212639	0.104477
ρ-sctransform	0.212419	0.104391
ρ-sctransform	0.212138	0.104282
ρ-sctransform	0.211541	0.104048
ρ-sctransform	0.211045	0.103854
ρ-sctransform	0.211027	0.103847
ρ-sctransform	0.210914	0.103803
ρ-sctransform	0.210773	0.103748
ρ-sctransform	0.210721	0.103728
ρ-sctransform	0.210695	0.103717
ρ-sctransform	0.21059	0.103676
ρ-sctransform	0.210487	0.103635
ρ-sctransform	0.210473	0.10363
ρ-sctransform	0.210387	0.103596
ρ-sctransform	0.210188	0.103518
ρ-sctransform	0.20997	0.103432
ρ-sctransform	0.20986	0.103389
ρ-sctransform	0.209755	0.103348
ρ-sctransform	0.209587	0.103282
ρ-sctransform	0.209019	0.103057
ρ-sctransform	0.208261	0.102757
ρ-sctransform	0.207867	0.102601
ρ-sctransform	0.207618	0.102502
ρ-sctransform	0.207489	0.102451
ρ-sctransform	0.207354	0.102397
ρ-sctransform	0.207153	0.102317
ρ-sctransform	0.207042	0.102273
ρ-sctransform	0.206683	0.10213
ρ-sctransform	0.206169	0.101925
ρ-sctransform	0.205936	0.101832
ρ-sctransform	0.205846	0.101796
ρ-sctransform	0.205782	0.10177
ρ-sctransform	0.205619	0.101705
ρ-sctransform	0.205176	0.101527
ρ-sctransform	0.204863	0.101402
ρ-sctransform	0.204831	0.101389
ρ-sctransform	0.204697	0.101335
ρ-sctransform	0.204543	0.101273
ρ-sctransform	0.204466	0.101242
ρ-sctransform	0.204405	0.101217
ρ-sctransform	0.204329	0.101187
ρ-sctransform	0.204202	0.101136
ρ-sctransform	0.204122	0.101103
ρ-sctransform	0.204097	0.101093
ρ-sctransform	0.204061	0.101079
ρ-sctransform	0.203891	0.10101
ρ-sctransform	0.203625	0.100903
ρ-sctransform	0.203478	0.100843
ρ-sctransform	0.203353	0.100793
ρ-sctransform	0.203099	0.10069
ρ-sctransform	0.202845	0.100587
ρ-sctransform	0.202689	0.100524
ρ-sctransform	0.2026	0.100488
ρ-sctransform	0.202219	0.100333
ρ-sctransform	0.201717	0.100129
ρ-sctransform	0.201446	0.100019
ρ-sctransform	0.201294	0.0999571
ρ-sctransform	0.201124	0.0998875
ρ-sctransform	0.200958	0.0998201
ρ-sctransform	0.200724	0.0997243
ρ-sctransform	0.200489	0.0996284
ρ-sctransform	0.200384	0.0995856
ρ-sctransform	0.200245	0.0995287
ρ-sctransform	0.200001	0.0994287
ρ-sctransform	0.199797	0.099345
ρ-sctransform	0.199751	0.099326
ρ-sctransform	0.199666	0.0992913
ρ-sctransform	0.199552	0.0992445
ρ-sctransform	0.199439	0.0991982
ρ-sctransform	0.199222	0.0991091
ρ-sctransform	0.198997	0.0990165
ρ-sctransform	0.198691	0.0988907
ρ-sctransform	0.198415	0.0987768
ρ-sctransform	0.198358	0.0987534
ρ-sctransform	0.198332	0.0987425
ρ-sctransform	0.198261	0.0987132
ρ-sctransform	0.198145	0.0986655
ρ-sctransform	0.198081	0.0986391
ρ-sctransform	0.197996	0.0986039
ρ-sctransform	0.197885	0.0985581
ρ-sctransform	0.197608	0.0984437
ρ-sctransform	0.197296	0.0983147
ρ-sctransform	0.197197	0.0982737
ρ-sctransform	0.197094	0.0982312
ρ-sctransform	0.197011	0.0981967
ρ-sctransform	0.196947	0.09817
ρ-sctransform	0.196768	0.098096
ρ-sctransform	0.196633	0.0980399
ρ-sctransform	0.196374	0.0979326
ρ-sctransform	0.196018	0.0977845
ρ-sctransform	0.195745	0.0976709
ρ-sctransform	0.195505	0.097571
ρ-sctransform	0.195306	0.0974879
ρ-sctransform	0.195072	0.0973904
ρ-sctransform	0.194937	0.097334
ρ-sctransform	0.194698	0.097234
ρ-sctransform	0.194416	0.0971163
ρ-sctransform	0.194336	0.0970828
ρ-sctransform	0.194309	0.0970714
ρ-sctransform	0.194102	0.0969849
ρ-sctransform	0.193884	0.0968934
ρ-sctransform	0.193859	0.0968832
ρ-sctransform	0.193837	0.0968739
ρ-sctransform	0.193791	0.0968547
ρ-sctransform	0.193635	0.0967893
ρ-sctransform	0.193436	0.0967058
ρ-sctransform	0.193312	0.0966534
ρ-sctransform	0.193234	0.0966208
ρ-sctransform	0.193176	0.0965966
ρ-sctransform	0.193049	0.0965431
ρ-sctransform	0.192829	0.0964508
ρ-sctransform	0.192593	0.0963511
ρ-sctransform	0.19234	0.0962446
ρ-sctransform	0.192064	0.0961284
ρ-sctransform	0.191845	0.0960358
ρ-sctransform	0.191717	0.0959819
ρ-sctransform	0.191411	0.0958527
ρ-sctransform	0.191097	0.09572
ρ-sctransform	0.191029	0.095691
ρ-sctransform	0.190993	0.095676
ρ-sctransform	0.190866	0.0956221
ρ-sctransform	0.190749	0.0955723
ρ-sctransform	0.190638	0.0955254
ρ-sctransform	0.19041	0.0954288
ρ-sctransform	0.189983	0.0952474
ρ-sctransform	0.189663	0.0951116
ρ-sctransform	0.189628	0.0950965
ρ-sctransform	0.189545	0.0950615
ρ-sctransform	0.189467	0.0950284
ρ-sctransform	0.189381	0.0949917
ρ-sctransform	0.189293	0.094954
ρ-sctransform	0.189261	0.0949406
ρ-sctransform	0.188825	0.0947549
ρ-sctransform	0.188317	0.0945378
ρ-sctransform	0.188158	0.0944702
ρ-sctransform	0.187949	0.0943808
ρ-sctransform	0.187757	0.0942985
ρ-sctransform	0.187635	0.0942462
ρ-sctransform	0.187547	0.0942085
ρ-sctransform	0.187509	0.0941925
ρ-sctransform	0.18744	0.0941628
ρ-sctransform	0.187154	0.0940404
ρ-sctransform	0.18657	0.0937895
ρ-sctransform	0.186215	0.0936372
ρ-sctransform	0.186119	0.0935957
ρ-sctransform	0.18602	0.0935534
ρ-sctransform	0.185851	0.0934808
ρ-sctransform	0.185629	0.0933852
ρ-sctransform	0.185526	0.0933406
ρ-sctransform	0.185389	0.0932817
ρ-sctransform	0.185071	0.0931445
ρ-sctransform	0.184836	0.0930431
ρ-sctransform	0.184791	0.0930234
ρ-sctransform	0.184716	0.0929911
ρ-sctransform	0.184613	0.0929469
ρ-sctransform	0.184435	0.0928697
ρ-sctransform	0.184245	0.0927876
ρ-sctransform	0.184151	0.092747
ρ-sctransform	0.184071	0.0927124
ρ-sctransform	0.183917	0.0926456
ρ-sctransform	0.183785	0.0925884
ρ-sctransform	0.183679	0.0925428
ρ-sctransform	0.183481	0.0924569
ρ-sctransform	0.183229	0.0923475
ρ-sctransform	0.183077	0.0922815
ρ-sctransform	0.183035	0.0922631
ρ-sctransform	0.182915	0.0922111
ρ-sctransform	0.182794	0.0921587
ρ-sctransform	0.182718	0.0921256
ρ-sctransform	0.182536	0.0920464
ρ-sctransform	0.182411	0.0919921
ρ-sctransform	0.182198	0.0918996
ρ-sctransform	0.181986	0.0918073
ρ-sctransform	0.181954	0.0917933
ρ-sctransform	0.181873	0.0917579
ρ-sctransform	0.181799	0.0917256
ρ-sctransform	0.181684	0.0916757
ρ-sctransform	0.181579	0.09163
ρ-sctransform	0.18157	0.0916261
ρ-sctransform	0.181489	0.0915908
ρ-sctransform	0.181383	0.0915443
ρ-sctransform	0.181245	0.0914842
ρ-sctransform	0.18113	0.091434
ρ-sctransform	0.180982	0.0913697
ρ-sctransform	0.18065	0.0912245
ρ-sctransform	0.180447	0.0911356
ρ-sctransform	0.180333	0.0910858
ρ-sctransform	0.18022	0.0910364
ρ-sctransform	0.180046	0.0909601
ρ-sctransform	0.179679	0.0907998
ρ-sctransform	0.179471	0.0907086
ρ-sctransform	0.179366	0.0906626
ρ-sctransform	0.179253	0.0906128
ρ-sctransform	0.179209	0.0905935
ρ-sctransform	0.179155	0.0905699
ρ-sctransform	0.179075	0.0905349
ρ-sctransform	0.178947	0.0904785
ρ-sctransform	0.178844	0.0904333
ρ-sctransform	0.1788	0.0904138
ρ-sctransform	0.178723	0.0903801
ρ-sctransform	0.178647	0.090347
ρ-sctransform	0.178535	0.0902978
ρ-sctransform	0.17843	0.0902517
ρ-sctransform	0.178389	0.0902335
ρ-sctransform	0.178223	0.0901604
ρ-sctransform	0.178094	0.0901039
ρ-sctransform	0.17805	0.0900845
ρ-sctransform	0.17799	0.0900579
ρ-sctransform	0.177968	0.0900484
ρ-sctransform	0.177923	0.0900283
ρ-sctransform	0.177858	0.0899998
ρ-sctransform	0.177824	0.0899851
ρ-sctransform	0.177707	0.0899334
ρ-sctransform	0.177462	0.0898256
ρ-sctransform	0.177325	0.0897649
ρ-sctransform	0.177167	0.0896953
ρ-sctransform	0.177007	0.0896249
ρ-sctransform	0.176923	0.0895877
ρ-sctransform	0.176834	0.0895485
ρ-sctransform	0.176773	0.0895218
ρ-sctransform	0.176532	0.0894151
ρ-sctransform	0.176295	0.0893105
ρ-sctransform	0.176033	0.0891947
ρ-sctransform	0.175665	0.0890319
ρ-sctransform	0.175471	0.0889461
ρ-sctransform	0.175291	0.0888665
ρ-sctransform	0.175066	0.0887667
ρ-sctransform	0.174971	0.0887246
ρ-sctransform	0.174948	0.0887143
ρ-sctransform	0.174934	0.088708
ρ-sctransform	0.174928	0.0887052
ρ-sctransform	0.174904	0.0886947
ρ-sctransform	0.174864	0.0886769
ρ-sctransform	0.174806	0.0886513
ρ-sctransform	0.174761	0.0886313
ρ-sctransform	0.174572	0.0885478
ρ-sctransform	0.17438	0.0884624
ρ-sctransform	0.174332	0.0884411
ρ-sctransform	0.174115	0.0883447
ρ-sctransform	0.173881	0.0882409
ρ-sctransform	0.173724	0.0881711
ρ-sctransform	0.173415	0.0880336
ρ-sctransform	0.173028	0.0878613
ρ-sctransform	0.172602	0.0876719
ρ-sctransform	0.172314	0.0875434
ρ-sctransform	0.172239	0.0875098
ρ-sctransform	0.172057	0.0874286
ρ-sctransform	0.171883	0.0873512
ρ-sctransform	0.171815	0.0873209
ρ-sctransform	0.171724	0.0872802
ρ-sctransform	0.171659	0.0872512
ρ-sctransform	0.171504	0.0871819
ρ-sctransform	0.171277	0.0870807
ρ-sctransform	0.171161	0.0870289
ρ-sctransform	0.171064	0.0869856
ρ-sctransform	0.170905	0.0869145
ρ-sctransform	0.170808	0.0868709
ρ-sctransform	0.170721	0.0868321
ρ-sctransform	0.17061	0.0867826
ρ-sctransform	0.170512	0.0867386
ρ-sctransform	0.17034	0.0866615
ρ-sctransform	0.17019	0.0865946
ρ-sctransform	0.169998	0.0865087
ρ-sctransform	0.169555	0.08631
ρ-sctransform	0.169247	0.086172
ρ-sctransform	0.169198	0.0861503
[truncated: 48,918 more rows]

## Sheet: Figure 3B
recall	avg_pre_sct	sd_pre_sct	ymin_sct	ymax_sct	avg_pre_noise	sd_pre_noise	ymin_noise	ymax_noise	avg_pre_spqn	sd_pre_spqn	ymin_spqn	ymax_spqn	avg_pre_normalisr	sd_pre_normalisr	ymin_normalisr	ymax_normalisr	avg_pre_propr	sd_pre_propr	ymin_propr	ymax_propr	avg_pre_CSCORE_p	sd_pre_CSCORE_p	ymin_CSCORE_p	ymax_CSCORE_p	avg_pre_CSCORE_est	sd_pre_CSCORE_est	ymin_CSCORE_est	ymax_CSCORE_est	avg_pre_pearson	sd_pre_pearson	ymin_pearson	ymax_pearson	avg_pre_spearman	sd_pre_spearman	ymin_spearman	ymax_spearman	avg_pre_CSCORE_p_new_regu	sd_pre_CSCORE_p_new_regu	ymin_CSCORE_p_new_regu	ymax_CSCORE_p_new_regu	avg_pre_CSCORE_est_new_regu	sd_pre_CSCORE_est_new_regu	ymin_CSCORE_est_new_regu	ymax_CSCORE_est_new_regu	avg_pre_CSCORE_p_new_ori	sd_pre_CSCORE_p_new_ori	ymin_CSCORE_p_new_ori	ymax_CSCORE_p_new_ori	avg_pre_CSCORE_est_new_ori
0	1	1	1	1	1	1	1	1	1	1	1	1	1	1	1	1	1	1	1	1	1	1	1	1	1	1	1	1	1	1	1	1	1	1	1	1	1	1	1	1	1	1	1	1	1	1	1	1	1
0.001001	1	0			1	0			0.975	0.109521			1	0			0.0211788	0.00415938			1	0			0.995	0.05			1	0			1	0			1	0			1	0			1	0			1
0.002002	1	0			1	0			0.9835	0.0670651			1	0			0.0484502	0.00595432			1	0			0.985	0.0596708			1	0			1	0			1	0			1	0			1	0			1
0.003003	1	0			1	0			0.982667	0.0603915			1	0			0.0581401	0.00678278			1	0			0.986	0.0512865			1	0			1	0			1	0			1	0			1	0			1
0.004004	1	0			1	0			0.975357	0.0612719			1	0			0.0752125	0.00746232			1	0			0.987143	0.0410891			1	0			1	0			1	0			1	0			1	0			1
0.00500501	1	0			1	0			0.962917	0.0678422			1	0			0.0822967	0.00789633			1	0			0.985	0.0408248			1	0			1	0			1	0			1	0			1	0			1
0.00600601	1	0			1	0			0.955974	0.06705			1	0			0.0943752	0.0104919			1	0			0.984	0.0368453			0.993	0.0256432			1	0			1	0			1	0			1	0			1
0.00700701	1	0			1	0			0.953491	0.0642995			1	0			0.100166	0.0108456			1	0			0.985455	0.0334957			0.991818	0.0261476			1	0			1	0			1	0			1	0			1
0.00800801	1	0			1	0			0.949962	0.0622402			1	0			0.109131	0.0114102			1	0			0.983187	0.0334064			0.99	0.0259998			1	0			1	0			1	0			1	0			1
0.00900901	1	0			1	0			0.946105	0.0651121			1	0			0.112542	0.0117604			1	0			0.981714	0.0350955			0.987143	0.0275802			1	0			1	0			1	0			1	0			1
0.01001	1	0			1	0			0.94209	0.0626866			1	0			0.116749	0.011924			1	0			0.981583	0.0334446			0.985417	0.0289978			0.999333	0.00666667			1	0			1	0			1	0			1
0.011011	1	0			1	0			0.937722	0.0613691			1	0			0.121931	0.0120857			1	0			0.981373	0.0305347			0.980784	0.0307381			0.999412	0.00588235			1	0			1	0			1	0			1
0.012012	1	0			1	0			0.934313	0.0615947			1	0			0.121852	0.0117088			1	0			0.982398	0.0288682			0.977243	0.035595			0.997222	0.0121691			1	0			1	0			1	0			1
0.013013	1	0			1	0			0.929074	0.0597784			1	0			0.123508	0.0114596			1	0			0.978429	0.031798			0.976065	0.0337757			0.997	0.0119342			1	0			1	0			1	0			1
0.014014	1	0			1	0			0.928462	0.0609294			1	0			0.123837	0.0117605			1	0			0.979042	0.0314886			0.976271	0.0328519			0.997143	0.0113659			1	0			0.999524	0.0047619			1	0			1
0.015015	1	0			1	0			0.918358	0.0609588			1	0			0.121211	0.012048			1	0			0.976586	0.03047			0.969491	0.0388126			0.996522	0.0118548			1	0			0.999565	0.00434783			1	0			0.999565
0.016016	1	0			1	0			0.915526	0.0615365			1	0			0.118098	0.0115394			1	0			0.975526	0.0301102			0.967672	0.0398351			0.99625	0.0119843			1	0			0.999583	0.00416667			1	0			0.999583
0.017017	1	0			1	0			0.912273	0.0609442			1	0			0.111164	0.0124916			1	0			0.975122	0.0284563			0.964342	0.0399019			0.995	0.0129999			1	0			0.999615	0.00384615			1	0			0.999615
0.018018	1	0			1	0			0.908582	0.0631648			0.99963	0.0037037			0.106817	0.0111592			1	0			0.974942	0.0276507			0.961202	0.0408961			0.994074	0.0136464			1	0			0.99963	0.0037037			1	0			0.99963
0.019019	1	0			1	0			0.905681	0.0606542			0.999643	0.00357143			0.103115	0.0110754			1	0			0.974749	0.0264172			0.956733	0.0430307			0.993214	0.0140813			1	0			0.999643	0.00357143			1	0			0.999643
0.02002	1	0			1	0			0.902163	0.0599218			0.999667	0.00333333			0.0949605	0.0102121			1	0			0.974239	0.0270317			0.951973	0.0469657			0.992355	0.0147883			1	0			0.999667	0.00333333			1	0			0.999667
0.021021	1	0			1	0			0.897907	0.0576129			0.999677	0.00322581			0.0920362	0.00975219			1	0			0.971093	0.0285001			0.950183	0.0487781			0.991956	0.0146916			1	0			0.999677	0.00322581			1	0			0.999677
0.022022	1	0			1	0			0.89361	0.0578855			0.999394	0.0042638			0.085104	0.00999847			1	0			0.969673	0.0286203			0.946259	0.0485649			0.988271	0.0174581			1	0			0.999697	0.0030303			1	0			0.999697
0.023023	1	0			1	0			0.889149	0.0607285			0.999412	0.00413839			0.0822293	0.0100236			1	0			0.969104	0.0275897			0.944021	0.0479534			0.988319	0.0170069			1	0			0.999706	0.00294118			1	0			0.999706
0.024024	1	0			1	0			0.88069	0.0604661			0.999444	0.00390848			0.0761691	0.00872959			1	0			0.967434	0.028446			0.93903	0.0497381			0.984346	0.0190165			1	0			0.999722	0.00277778			1	0			0.999722
0.025025	1	0			1	0			0.877902	0.0587719			0.999459	0.00380285			0.0740076	0.0075154			1	0			0.96652	0.0285433			0.936702	0.0509856			0.983725	0.0194114			1	0			0.99973	0.0027027			1	0			0.99973
0.026026	1	0			1	0			0.872984	0.059142			0.999487	0.00360783			0.0690726	0.00714966			1	0			0.964203	0.0301645			0.931211	0.0484316			0.982574	0.0199404			1	0			0.999744	0.0025641			1	0			0.999744
0.027027	1	0			1	0			0.873043	0.0593825			0.9995	0.00351763			0.0674449	0.00654593			1	0			0.962016	0.0301139			0.929095	0.0478251			0.981348	0.0211672			1	0			0.99975	0.0025			1	0			0.99975
0.028028	1	0			1	0			0.870225	0.0565378			0.999512	0.00343184			0.0659059	0.00610442			1	0			0.960705	0.0309732			0.928529	0.0467505			0.979932	0.0219761			1	0			0.999756	0.00243902			1	0			0.999756
0.029029	1	0			1	0			0.866217	0.0571795			0.999535	0.00327222			0.0637516	0.00526571			1	0			0.960559	0.0307666			0.92423	0.0463859			0.976721	0.0250696			1	0			0.999767	0.00232558			1	0			0.999767
0.03003	1	0			1	0			0.862672	0.0588926			0.999545	0.00319785			0.0627771	0.0048611			1	0			0.959972	0.0309246			0.921215	0.0467873			0.975514	0.0254382			1	0			0.999773	0.00227273			1	0			0.999773
0.031031	1	0			1	0			0.859176	0.0595228			0.999565	0.00305881			0.0616832	0.00447981			1	0			0.956886	0.0318478			0.914471	0.0485699			0.971885	0.0275348			1	0			0.999783	0.00217391			1	0			0.999783
0.032032	1	0			1	0			0.857318	0.0607084			0.999574	0.00299373			0.0611444	0.00438111			1	0			0.955785	0.0313146			0.911181	0.0502801			0.971852	0.0270528			1	0			0.999787	0.00212766			1	0			0.999787
0.033033	1	0			1	0			0.85188	0.0617876			0.999592	0.00287154			0.0604855	0.00420808			1	0			0.954139	0.0308046			0.908393	0.0495549			0.969935	0.0277906			1	0			0.999592	0.00287154			1	0			0.999796
0.034034	1	0			1	0			0.848155	0.0620612			0.9996	0.00281411			0.060373	0.00413011			1	0			0.953561	0.0307401			0.905843	0.0498879			0.967205	0.0292793			1	0			0.9996	0.00281411			1	0			0.9998
0.035035	1	0			1	0			0.841345	0.0635884			0.999615	0.00270587			0.0599508	0.0036778			1	0			0.950599	0.03164			0.900212	0.052418			0.963792	0.0301285			1	0			0.999615	0.00270587			1	0			0.999615
0.036036	1	0			1	0			0.839996	0.0622828			0.999434	0.00323484			0.0599775	0.00365318			1	0			0.950347	0.0322059			0.898373	0.0531889			0.962472	0.0293812			1	0			0.999623	0.00265482			1	0			0.999623
0.037037	1	0			1	0			0.837255	0.0625704			0.999444	0.00317494			0.0598133	0.00377608			1	0			0.949411	0.0325457			0.896577	0.0548273			0.960352	0.0288773			1	0			0.99963	0.00260565			1	0			0.99963
0.038038	1	0			1	0			0.831838	0.0624783			0.999464	0.00306155			0.0591577	0.00360656			1	0			0.946988	0.03297			0.891676	0.054982			0.956441	0.0291195			1	0			0.999643	0.00251259			1	0			0.999643
0.039039	1	0			1	0			0.828595	0.0621408			0.999474	0.00300784			0.0589166	0.00351626			1	0			0.946146	0.0329299			0.890948	0.0541565			0.953752	0.0286559			1	0			0.999649	0.00246851			1	0			0.999649
0.04004	1	0			1	0			0.823625	0.0623032			0.999492	0.00290587			0.0580575	0.00349879			1	0			0.944659	0.0323177			0.882721	0.0545747			0.951359	0.0281905			1	0			0.999492	0.00290587			1	0			0.999492
0.041041	1	0			1	0			0.82213	0.0620125			0.999333	0.00328244			0.0577979	0.00331521			1	0			0.94375	0.0322308			0.880584	0.0554398			0.949383	0.0277886			1	0			0.9995	0.00285744			1	0			0.9995
0.042042	1	0			1	0			0.818985	0.0614391			0.999355	0.00317655			0.0569597	0.00345784			1	0			0.94206	0.0327106			0.875119	0.0547721			0.944441	0.0289424			1	0			0.999516	0.00276527			1	0			0.999516
0.043043	1	0			1	0			0.815767	0.0628538			0.999048	0.00378862			0.0564996	0.00346172			1	0			0.941286	0.0333088			0.872586	0.0561691			0.941917	0.0297711			1	0			0.999524	0.00272137			1	0			0.999524
0.044044	1	0			1	0			0.813107	0.0630892			0.999077	0.00367205			0.0552887	0.00348653			1	0			0.941247	0.0332496			0.868164	0.0560882			0.940115	0.0306448			1	0			0.999538	0.00263764			1	0			0.999538
0.045045	1	0			1	0			0.810109	0.06265			0.999091	0.00361641			0.0550165	0.00353237			1	0			0.941181	0.0334775			0.865865	0.0570644			0.938967	0.03069			1	0			0.999545	0.00259768			1	0			0.999545
0.046046	1	0			1	0			0.80664	0.0622407			0.999104	0.00356244			0.0547408	0.00346757			1	0			0.939846	0.0327966			0.861634	0.0580033			0.935835	0.0322002			1	0			0.999552	0.0025589			1	0			0.999552
0.047047	1	0			1	0			0.801994	0.0619731			0.99913	0.00345918			0.0534911	0.0038033			1	0			0.938051	0.0328975			0.854296	0.0596849			0.932975	0.0333498			1	0			0.99942	0.0028543			1	0			0.99942
0.048048	1	0			1	0			0.799473	0.0617455			0.999143	0.00340976			0.0529406	0.00388322			1	0			0.937755	0.0327966			0.851678	0.059147			0.930491	0.0347713			1	0			0.999429	0.00281352			1	0			0.999429
0.049049	1	0			1	0			0.793604	0.0607613			0.999167	0.00331505			0.0518203	0.0038564			1	0			0.936245	0.0330731			0.846744	0.0603522			0.926373	0.0358412			1	0			0.999444	0.00273537			1	0			0.999306
0.0500501	1	0			1	0			0.792351	0.0610231			0.999178	0.00326963			0.0512228	0.00385421			1	0			0.935378	0.0329338			0.843637	0.0605716			0.925194	0.0358185			1	0			0.999452	0.0026979			1	0			0.999315
0.0510511	1	0			1	0			0.787001	0.0611949			0.9992	0.00318244			0.0499255	0.00366844			1	0			0.933284	0.0331042			0.838224	0.0599088			0.922268	0.035772			1	0			0.999333	0.00292057			1	0			0.999333
0.0520521	1	0			1	0			0.786515	0.0618037			0.999211	0.00314057			0.0492674	0.00355128			1	0			0.932182	0.0334354			0.835957	0.0595949			0.920314	0.0358645			1	0			0.999342	0.00288214			1	0			0.999342
0.0530531	1	0			1	0			0.78241	0.0633892			0.998846	0.00368748			0.0477638	0.00357375			1	0			0.93114	0.0332937			0.831423	0.0610958			0.915609	0.0383474			1	0			0.999359	0.00280824			1	0			0.999359
0.0540541	1	0			1	0			0.77994	0.0638566			0.998861	0.0036408			0.0470175	0.00341619			1	0			0.930605	0.0342168			0.828226	0.061887			0.914046	0.0382339			1	0			0.999367	0.0027727			1	0			0.999367
0.0550551	1	0			1	0			0.778391	0.06362			0.998875	0.00359529			0.0462695	0.00342681			1	0			0.929706	0.0344423			0.825068	0.0621009			0.913486	0.0383315			1	0			0.999375	0.00273804			1	0			0.999375
0.0560561	1	0			1	0			0.772945	0.0644175			0.998902	0.0035076			0.0445174	0.00327967			1	0			0.928704	0.0331681			0.820318	0.0624876			0.910121	0.0380846			1	0			0.99939	0.00267126			1	0			0.99939
0.0570571	1	0			1	0			0.770978	0.0635298			0.998916	0.00346534			0.0435819	0.0031744			1	0			0.928029	0.0328142			0.818468	0.0616711			0.908553	0.0384795			1	0			0.999398	0.00263907			1	0			0.999398
0.0580581	1	0			1	0			0.766922	0.0637384			0.998706	0.0036996			0.0422363	0.00306991			1	0			0.926815	0.0333408			0.813483	0.0622044			0.905007	0.0385723			1	0			0.999412	0.00257698			1	0			0.999412
0.0590591	1	0			1	0			0.765782	0.063278			0.998721	0.00365658			0.0413965	0.00311056			1	0			0.925827	0.0334952			0.811311	0.0631187			0.903879	0.0391351			1	0			0.999419	0.00254701			1	0			0.999419
0.0600601	1	0			1	0			0.763771	0.0638757			0.99875	0.00357348			0.0401643	0.0027459			1	0			0.923704	0.0347236			0.803884	0.0640904			0.899763	0.040916			1	0			0.999432	0.00248912			1	0			0.999318
0.0610611	1	0			1	0			0.761371	0.0638255			0.998539	0.00379773			0.0396492	0.00269255			1	0			0.922773	0.0346698			0.801797	0.0644898			0.897634	0.0412824			1	0			0.999438	0.00246116			1	0			0.999326
0.0620621	1	0			1	0			0.756243	0.0647021			0.998134	0.00442201			0.0385751	0.00263297			1	0			0.920684	0.0355292			0.796483	0.064948			0.893211	0.0412246			1	0			0.999341	0.00262289			1	0			0.999341
0.0630631	1	0			1	0			0.754556	0.0657177			0.998155	0.00437406			0.0380527	0.00247957			1	0			0.919301	0.0359277			0.793901	0.0643989			0.891556	0.0418167			1	0			0.999239	0.00278731			1	0			0.999348
0.0640641	1	0			1	0			0.753521	0.0659634			0.998174	0.00432714			0.0375867	0.00242396			1	0			0.918517	0.0364321			0.791497	0.0657835			0.890257	0.0421737			1	0			0.999142	0.00329188			1	0			0.999355
0.0650651	1	0			1	0			0.749769	0.0671626			0.998213	0.00423626			0.0365723	0.00239829			1	0			0.916632	0.03729			0.789006	0.0651864			0.886932	0.042924			1	0			0.999055	0.00336397			1	0			0.999055
0.0660661	1	0			1	0			0.747138	0.0667788			0.998231	0.00419223			0.0360416	0.00219374			1	0			0.915386	0.0368027			0.786066	0.0653762			0.884286	0.0433068			1	0			0.999065	0.00332907			1	0			0.99896
0.0670671	1	0			1	0			0.743389	0.0651174			0.998165	0.00418932			0.035226	0.00215168			1	0			0.913822	0.0366734			0.782052	0.0649946			0.88093	0.044793			1	0			0.999084	0.00326138			1	0			0.998982
0.0680681	1	0			1	0			0.741287	0.0645385			0.998083	0.0042247			0.0348463	0.00222295			1	0			0.913098	0.0365085			0.779823	0.0644264			0.877871	0.0468247			1	0			0.998891	0.00347468			1	0			0.998992
0.0690691	1	0	1	1	1	0	1	1	0.736912	0.0661649	0.670747	0.803077	0.998121	0.00414121	0.99398	1.00226	0.0339973	0.00217559	0.0318217	0.0361729	1	0	1	1	0.911343	0.0369726	0.87437	0.948315	0.774432	0.0665079	0.707924	0.84094	0.872012	0.0482298	0.823782	0.920242	1	0	1	1	0.998913	0.00340609	0.995507	1.00232	1	0	1	1	0.998913
0.0700701	1	0			1	0			0.734818	0.0654025			0.998041	0.00417232			0.0336924	0.00211106			1	0			0.910576	0.0367133			0.771441	0.0674308			0.870663	0.0487731			1	0			0.998923	0.0033728			1	0			0.998923
0.0710711	1	0			1	0			0.731958	0.064329			0.997984	0.00437061			0.0327809	0.00195443			1	0			0.909095	0.0362007			0.766973	0.0682311			0.867268	0.0494239			1	0			0.998944	0.00330813			1	0			0.998944
0.0720721	1	0			1	0			0.729065	0.06416			0.99791	0.00458643			0.032525	0.00194534			1	0			0.907728	0.036722			0.764216	0.0687022			0.864914	0.0507051			1	0			0.998954	0.00327672			1	0			0.998954
0.0730731	1	0			1	0			0.727177	0.0644572			0.997837	0.00478291			0.0321786	0.00191709			1	0			0.907135	0.0367792			0.762817	0.0681725			0.863177	0.0503011			1	0			0.998964	0.0032459			1	0			0.998964
0.0740741	1	0			1	0			0.724617	0.0641611			0.997785	0.00474354			0.0316068	0.00201603			1	0			0.904793	0.0371303			0.756011	0.0667008			0.860243	0.050794			1	0			0.998891	0.00328899			1	0			0.998983
0.0750751	1	0			1	0			0.722706	0.0644937			0.997805	0.00470023			0.0311144	0.00195498			1	0			0.904157	0.0370127			0.753652	0.066407			0.85843	0.0511443			1	0			0.998901	0.0032589			1	0			0.998992
0.0760761	1	0			1	0			0.717492	0.0651747			0.997754	0.00466114			0.0305891	0.00192971			1	0			0.90177	0.0379009			0.749326	0.0660877			0.854496	0.0519642			1	0			0.998921	0.00320034			1	0			0.999011
0.0770771	1	0			1	0			0.715971	0.0645801			0.997685	0.00466235			0.0301338	0.00188925			1	0			0.901564	0.0379415			0.747528	0.066139			0.853041	0.0521329			1	0			0.99893	0.00317184			1	0			0.999019
0.0780781	1	0			1	0			0.712193	0.0647188			0.997638	0.00462073			0.0295193	0.00184895			1	0			0.900796	0.0380108			0.743057	0.0667679			0.849864	0.0524525			1	0			0.998949	0.00311633			1	0			0.999037
0.0790791	1	0			1	0			0.710484	0.064972			0.997658	0.00458072			0.0290869	0.00181761			1	0			0.899886	0.0386102			0.741093	0.0673841			0.847307	0.052917			1	0			0.998958	0.00308931			1	0			0.999045
0.0800801	1	0			1	0			0.706798	0.065663			0.997613	0.00453958			0.0284246	0.00189195			1	0			0.897196	0.0382356			0.737944	0.0676772			0.84447	0.0530965			1	0			0.998976	0.00303663			1	0			0.998976
0.0810811	1	0			1	0			0.704786	0.065767			0.997548	0.00453589			0.0280019	0.00169704			1	0			0.896273	0.038128			0.735119	0.0673402			0.842726	0.0531341			1	0			0.998984	0.00301096			1	0			0.998984
0.0820821	1	0			1	0			0.702966	0.0661963			0.997485	0.00453042			0.0277505	0.00168613			1	0			0.89578	0.038097			0.7318	0.06795			0.840791	0.0535868			1	0			0.998993	0.00298572			1	0			0.998993
0.0830831	1	0			1	0			0.700005	0.0670562			0.997443	0.00448602			0.0272369	0.00163727			1	0			0.893668	0.0377511			0.72733	0.068084			0.836356	0.0538268			1	0			0.99901	0.00293649			1	0			0.998927
0.0840841	1	0			1	0			0.697736	0.066953			0.997464	0.00444938			0.0269579	0.00163093			1	0			0.892816	0.0376615			0.725123	0.0682735			0.833938	0.0535917			1	0			0.999018	0.00291248			1	0			0.998936
0.0850851	1	0			1	0			0.694682	0.0676558			0.997505	0.00437788			0.0264607	0.00162636			1	0			0.891143	0.0380906			0.720379	0.0674824			0.832309	0.0535817			1	0			0.998872	0.00303058			1	0			0.998953
0.0860861	1	0			1	0			0.692818	0.0678172			0.997525	0.00434298			0.0263043	0.00161229			1	0			0.89064	0.0378483			0.718161	0.0670891			0.830538	0.0533162			1	0			0.998801	0.00308181			1	0			0.998961
0.0870871	1	0			1	0			0.688506	0.0668305			0.997408	0.00446617			0.0258265	0.00149934			1	0			0.888581	0.0386129			0.713909	0.0672447			0.826955	0.0538856			1	0			0.99882	0.00303337			1	0			0.998978
0.0880881	1	0			1	0			0.686626	0.0669316			0.997428	0.00443141			0.0256611	0.00148813			1	0			0.887764	0.0386394			0.712195	0.0671105			0.825006	0.0538561			1	0			0.998829	0.00300972			1	0			0.998986
0.0890891	1	0			1	0			0.683229	0.067374			0.997316	0.00465859			0.0252057	0.0013801			1	0			0.885976	0.0385117			0.707523	0.0670128			0.820136	0.0535324			1	0			0.998847	0.0029635			1	0			0.998847
0.0900901	1	0			1	0			0.680456	0.0668764			0.997261	0.00476386			0.0250889	0.00134344			1	0			0.88565	0.0381857			0.706191	0.0665675			0.817495	0.0539208			1	0			0.998856	0.00294092			1	0			0.99878
0.0910911	1	0			1	0			0.677551	0.066376			0.997282	0.00472799			0.024918	0.00135632			1	0			0.884764	0.0381875			0.70428	0.0664482			0.815361	0.0540813			1	0			0.998789	0.00298645			1	0			0.998789
0.0920921	1	0			1	0			0.674453	0.0657406			0.997322	0.00465785			0.0245317	0.00138594			1	0			0.882832	0.0384239			0.699962	0.0671665			0.812453	0.0553731			1	0			0.998658	0.00306562			1	0			0.998807
0.0930931	1	0			1	0			0.67315	0.0656436			0.997268	0.00463985			0.0243853	0.00141471			1	0			0.881906	0.0381172			0.698411	0.0672003			0.811084	0.0554366			1	0			0.998668	0.00304294			1	0			0.998742
0.0940941	1	0			1	0			0.669716	0.0661849			0.997308	0.00457251			0.0240192	0.00127506			1	0			0.880654	0.0385424			0.694799	0.0671932			0.806891	0.05523			1	0			0.998614	0.00305463			1	0			0.998687
0.0950951	1	0			1	0			0.667812	0.065742			0.997182	0.00456779			0.0238779	0.00126126			1	0			0.879634	0.0385773			0.691816	0.0667311			0.804686	0.0557658			1	0			0.998552	0.00308543			1	0			0.998624
0.0960961	1	0			1	0			0.663704	0.0650293			0.997151	0.00451503			0.0236295	0.00126116			1	0			0.878295	0.0385419			0.687675	0.0671877			0.801308	0.0559325			1	0			0.998432	0.00343737			1	0			0.998432
0.0970971	1	0			1	0			0.662223	0.064722			0.997171	0.00448318			0.0235038	0.00125031			1	0			0.87716	0.0386308			0.685652	0.0669028			0.798761	0.0560375			1	0			0.998443	0.00341311			1	0			0.998372
0.0980981	1	0			1	0			0.657395	0.0648774			0.997211	0.00442082			0.0233027	0.00118696			1	0			0.875496	0.0384118			0.681271	0.0664422			0.795113	0.0568519			1	0			0.998395	0.00340579			1	0			0.998395
0.0990991	1	0			1	0			0.654699	0.0650638			0.99723	0.00439028			0.0232259	0.0012214			1	0			0.874419	0.038621			0.6792	0.0665161			0.793304	0.0568463			1	0			0.998336	0.00342026			1	0			0.998336
0.1001	1	0			1	0			0.652429	0.0655086			0.99718	0.00437074			0.0231089	0.00124007			1	0			0.873398	0.0386605			0.675948	0.067376			0.791936	0.0569768			1	0			0.998348	0.00339678			1	0			0.998348
0.101101	1	0			1	0			0.64848	0.0654311			0.99715	0.00432091			0.0229133	0.0011481			1	0			0.871372	0.039418			0.672522	0.0672436			0.787476	0.0569448			1	0			0.998302	0.00338622			1	0			0.998167
0.102102	1	0			1	0			0.645618	0.0656999			0.997102	0.00430003			0.0228134	0.00110789			1	0			0.870867	0.040027			0.670994	0.0674005			0.785348	0.0563349			1	0			0.998314	0.00336344			1	0			0.998179
0.103103	1	0			1	0			0.641293	0.0660961			0.996613	0.00492446			0.0226043	0.00110497			1	0			0.869612	0.0401054			0.665646	0.0674854			0.781877	0.0564783			1	0			0.998272	0.00370999			1	0			0.998073
0.104104	1	0			1	0			0.639027	0.0671329			0.996636	0.00489213			0.0225008	0.00107167			1	0			0.868499	0.040383			0.663375	0.0673075			0.778737	0.05615			1	0			0.998217	0.00371388			1	0			0.998086
0.105105	1	0			1	0			0.63555	0.0667555			0.996614	0.00482757			0.022377	0.00106248			1	0			0.866654	0.0401819			0.658663	0.0667406			0.776097	0.0565481			1	0			0.997979	0.00376369			1	0			0.99798
0.106106	1	0			1	0			0.633282	0.0669607			0.996636	0.00479648			0.0223536	0.00103843			1	0			0.865585	0.0403316			0.656054	0.0667706			0.774181	0.0568813			1	0			0.997928	0.00386978			1	0			0.997863
0.107107	1	0			1	0			0.629423	0.068411			0.996551	0.00481592			0.0222287	0.001067			1	0			0.864223	0.040769			0.6511	0.0664963			0.77094	0.0562521			1	0			0.997826	0.00385752			1	0			0.997828
0.108108	1	0			1	0			0.627445	0.0679395			0.996446	0.00477728			0.0221911	0.00104125			1	0			0.862734	0.0411341			0.648995	0.0657994			0.769308	0.0563232			1	0			0.997777	0.00395263			1	0			0.997779
0.109109	1	0			1	0			0.625034	0.0679619			0.996405	0.00474192			0.0221364	0.00101561			1	0			0.861676	0.0412735			0.647657	0.0660731			0.767695	0.0564407			1	0			0.997729	0.00413539			1	0			0.997793
0.11011	1	0			1	0			0.620987	0.0681537			0.996387	0.00467698			0.0219966	0.000949466			1	0			0.85969	0.0419575			0.644284	0.0662833			0.761978	0.0562388			1	0			0.997758	0.00408415			1	0			0.997696
0.111111	1	0			1	0			0.618849	0.067977			0.996285	0.00463338			0.0219552	0.000937428			1	0			0.858348	0.0419375			0.642151	0.0666296			0.760063	0.0566559			1	0			0.997772	0.00405901			1	0			0.997648
0.112112	1	0			1	0			0.614989	0.0664595			0.996209	0.00464026			0.0218684	0.000927112			1	0			0.856852	0.0424738			0.638044	0.0667526			0.756574	0.0571851			1	0			0.997677	0.00412578			1	0			0.997618
0.113113	1	0			1	0			0.613495	0.0664017			0.996172	0.00468173			0.021827	0.00091591			1	0			0.856397	0.0428579			0.636348	0.067026			0.75531	0.0578197			1	0			0.997691	0.00410084			1	0			0.997632
0.114114	1	0			1	0			0.609668	0.0662724			0.995917	0.00464317			0.0217197	0.000889829			1	0			0.854676	0.0431459			0.631995	0.0670428			0.752319	0.0578864			1	0			0.997541	0.00441046			1	0			0.99754
0.115115	1	0			1	0			0.606991	0.0652733			0.995763	0.00464736			0.021664	0.000875156			1	0			0.853246	0.0431107			0.62981	0.06723			0.750595	0.0577188			1	0			0.997556	0.00438432			1	0			0.997436
0.116116	1	0			1	0			0.604139	0.0651828			0.995695	0.00463494			0.0216054	0.000852076			1	0			0.850959	0.0437151			0.624379	0.0654915			0.746816	0.0578209			1	0			0.997408	0.00450845			1	0			0.997407
0.117117	1	0			1	0			0.602481	0.0654065			0.995487	0.00475221			0.0215661	0.000843865			1	0			0.850315	0.0437904			0.622546	0.0655891			0.744876	0.0573584			1	0			0.997423	0.0044822			1	0			0.997423
0.118118	1	0			1	0			0.600726	0.0645297			0.995513	0.00472465			0.0215265	0.000854986			1	0			0.849675	0.0437553			0.620765	0.0656388			0.743196	0.0574805			1	0			0.997438	0.00445624			1	0			0.997438
0.119119	1	0			0.999942	0.000578035			0.597633	0.0632924			0.995509	0.00478936			0.0214413	0.000839365			1	0			0.848128	0.0436823			0.616936	0.0663796			0.74042	0.0588096			1	0			0.997296	0.00456121			1	0			0.997238
0.12012	1	0			0.999943	0.000574713			0.596911	0.063657			0.995362	0.00476979			0.0213803	0.000805077			1	0			0.84736	0.0437437			0.614479	0.0665787			0.738772	0.0583667			1	0			0.997254	0.00460895			1	0			0.997197
0.121121	1	0			0.999943	0.000568182			0.593461	0.063054			0.995245	0.0047175			0.0213054	0.000763756			1	0			0.845249	0.0438531			0.610431	0.0665016			0.735578	0.0590608			1	0			0.997285	0.00455709			1	0			0.997229
0.122122	1	0			0.999944	0.000564972			0.592109	0.0626214			0.995272	0.00469108			0.0212542	0.000747148			1	0			0.844453	0.0444179			0.608124	0.0655994			0.733743	0.0590196			1	0			0.997301	0.00453159			1	0			0.997189
0.123123	1	0			0.999944	0.000558659			0.588511	0.0617747			0.995271	0.0048657			0.0211538	0.00075608			1	0			0.842832	0.0446039			0.603387	0.0650427			0.730399	0.0596476			1	0			0.997109	0.00468283			1	0			0.997165
0.124124	1	0			0.999944	0.000555556			0.58699	0.062102			0.995132	0.00495647			0.0211176	0.000747103			1	0			0.84142	0.0452615			0.601619	0.0649795			0.729412	0.0596405			1	0			0.997016	0.00484093			1	0			0.997071
0.125125	1	0			0.999945	0.000549451			0.582323	0.0620202			0.994859	0.00505406			0.0210177	0.000743154			1	0			0.840301	0.0448394			0.597768	0.0648894			0.725427	0.0602929			1	0			0.996995	0.00490746			1	0			0.996994
0.126126	1	0			0.999945	0.000546448			0.581075	0.0620926			0.994887	0.00502675			0.0210006	0.000746046			1	0			0.839567	0.044725			0.59582	0.0647206			0.723228	0.0601981			1	0			0.996957	0.00493822			1	0			0.996956
0.127127	1	0			0.999946	0.000543478			0.579411	0.0619396			0.994645	0.0050373			0.0209743	0.00072621			1	0			0.838978	0.0447725			0.594105	0.0648317			0.722113	0.0605192			1	0			0.996813	0.00512204			1	0			0.99692
0.128128	1	0			0.999946	0.000537634			0.575729	0.0624638			0.994434	0.00495007			0.0209276	0.000760734			1	0			0.837132	0.0454705			0.589053	0.0651699			0.718563	0.0605344			1	0			0.996739	0.00505651			1	0			0.996794
0.129129	1	0			0.999947	0.000534759			0.574176	0.0625594			0.994464	0.00492389			0.0209128	0.000754121			1	0			0.836674	0.0458353			0.586987	0.0649643			0.717756	0.0604388			1	0			0.996703	0.0050234			1	0			0.996704
0.13013	1	0			0.999947	0.000529101			0.570843	0.0624296			0.994418	0.00492372			0.0208473	0.000717695			1	0			0.834345	0.0451417			0.582931	0.0641658			0.714586	0.060086			1	0			0.996475	0.00515169			1	0			0.99658
0.131131	1	0			0.999947	0.000526316			0.569144	0.0621216			0.994447	0.00489808			0.0208303	0.000719465			1	0			0.833332	0.0455039			0.581474	0.0648577			0.71361	0.0600288			1	0			0.996494	0.0051249			1	0			0.996545
0.132132	1	0			0.999948	0.000520833			0.56586	0.0621036			0.994401	0.0048397			0.0207809	0.000742454			1	0			0.831753	0.045387			0.578563	0.0646153			0.709676	0.0592133			1	0			0.996375	0.00514877			1	0			0.996581
0.133133	1	0			0.999948	0.000518135			0.56392	0.0621232			0.994174	0.00502846			0.0207327	0.000725648			1	0			0.83051	0.0452879			0.576889	0.0641263			0.707976	0.059738			1	0			0.996342	0.00511174			1	0			0.996444
0.134134	1	0			0.999949	0.000512821			0.560081	0.0617025			0.994183	0.00499671			0.0206814	0.000713651			1	0			0.828695	0.045192			0.573376	0.0633701			0.705361	0.0598055			1	0			0.996328	0.00510047			1	0			0.996327
0.135135	1	0			0.999949	0.000510204			0.5586	0.0620242			0.994213	0.00497149			0.0206528	0.000711803			1	0			0.827414	0.0446231			0.570821	0.0633454			0.704281	0.0602734			1	0			0.996296	0.00506328			1	0			0.996195
0.136136	1	0			0.999949	0.000507614			0.557001	0.0623919			0.994143	0.00512996			0.0206224	0.000708779			1	0			0.826776	0.0450072			0.568529	0.0639116			0.703169	0.0602229			1	0			0.996214	0.00506442			1	0			0.996164
0.137137	1	0			0.99995	0.000502513			0.554708	0.0628937			0.994003	0.00523426			0.0205818	0.000696677			1	0			0.825337	0.0453272			0.565315	0.0637885			0.699848	0.059945			1	0			0.996101	0.00502449			1	0			0.996102
0.138138	1	0			0.99995	0.0005			0.55272	0.0631997			0.993787	0.00536316			0.0205508	0.000720928			1	0			0.82485	0.0454121			0.563947	0.0640505			0.697754	0.0598494			1	0			0.996121	0.00499963			1	0			0.996025
0.139139	1	0	1	1	0.999901	0.000696561	0.999204	1.0006	0.549984	0.0623546	0.487629	0.612338	0.993506	0.00546466	0.988041	0.99897	0.0205006	0.000686964	0.0198136	0.0211875	1	0	1	1	0.823165	0.0455955	0.777569	0.86876	0.559822	0.0645907	0.495231	0.624413	0.695117	0.0598844	0.635232	0.755001	1	0	1	1	0.996061	0.00501897	0.991042	1.00108	1	0	1	1	0.995917
0.14014	1	0			0.999901	0.00069313			0.54856	0.0623788			0.99339	0.00537063			0.0204959	0.000675279			1	0			0.82281	0.0454094			0.558307	0.0649325			0.693303	0.060425			1	0			0.99608	0.00499452			1	0			0.995839
0.141141	1	0			0.999902	0.000686367			0.546249	0.0624394			0.993309	0.00533745			0.0204918	0.000680735			1	0			0.821055	0.0453479			0.554921	0.0658062			0.689819	0.0594348			1	0			0.995973	0.0050428			1	0			0.995831
0.142142	1	0			0.999903	0.000683035			0.544641	0.0620008			0.993247	0.00544876			0.0204823	0.000688846			1	0			0.820125	0.0451536			0.553702	0.0659418			0.688195	0.0596796			1	0			0.995944	0.00500288			1	0			0.995851
0.143143	1	0			0.999904	0.000676468			0.541605	0.0623582			0.993031	0.00588096			0.0204532	0.000692698			1	0			0.818789	0.0454224			0.549843	0.0654602			0.68509	0.0597689			1	0			0.995936	0.00503054			1	0			0.995842
0.144144	1	0			0.999904	0.000673231			0.53983	0.0624853			0.993064	0.00585326			0.0204335	0.000695136			1	0			0.817895	0.0455731			0.548924	0.0650853			0.682964	0.0591077			1	0			0.995955	0.00500672			1	0			0.995862
0.145145	1	0			0.999905	0.000670025			0.538103	0.0621995			0.99305	0.00586528			0.0204306	0.000708955			1	0			0.816974	0.0458903			0.546873	0.0649057			0.681605	0.0588449			1	0			0.995929	0.00517809			1	0			0.995882
0.146146	1	0			0.999906	0.000663704			0.534743	0.0625396			0.992978	0.00602368			0.0204185	0.000708938			1	0			0.814885	0.0465911			0.543869	0.0640358			0.677552	0.0594706			1	0			0.995827	0.00521064			1	0			0.99592
0.147147	1	0			0.999906	0.000660588			0.533426	0.0623423			0.992871	0.00603079			0.0204242	0.000722053			1	0			0.814345	0.0464765			0.542432	0.0640122			0.675764	0.0598084			1	0			0.995846	0.00518647			1	0			0.995753
0.148148	1	0			0.999907	0.000654443			0.530467	0.0621147			0.992664	0.00622716			0.0203823	0.000694516			1	0			0.812499	0.0468433			0.538908	0.0638584			0.671456	0.0600144			1	0			0.995746	0.00517189			1	0			0.9957
0.149149	1	0			0.999861	0.000793734			0.528697	0.0625373			0.99256	0.00622262			0.020346	0.000675226			1	0			0.811997	0.0470616			0.537201	0.0635941			0.669849	0.0600498			1	0			0.99572	0.00517216			1	0			0.995674
0.15015	1	0			0.999862	0.000786452			0.526437	0.0625519			0.992221	0.00630934			0.0203149	0.00067114			1	0			0.810108	0.0468206			0.533902	0.0639274			0.666827	0.0597517			1	0			0.995713	0.00510741			1	0			0.995532
0.151151	1	0			0.999863	0.000782861			0.524573	0.062919			0.992121	0.00625868			0.0202842	0.000678988			1	0			0.809183	0.0471073			0.531874	0.0640216			0.665313	0.0601546			1	0			0.995687	0.00510713			1	0			0.995552
0.152152	1	0			0.999819	0.00089116			0.521446	0.063536			0.992104	0.0063132			0.0202389	0.000680394			1	0			0.807483	0.0471855			0.528919	0.0636851			0.662461	0.0598685			1	0			0.995502	0.00520325			1	0			0.995458
0.153153	1	0			0.99982	0.000887146			0.520179	0.0633993			0.992139	0.00628529			0.0202165	0.000682382			1	0			0.806933	0.0471519			0.527168	0.0633012			0.660813	0.0596193			1	0			0.995522	0.00518008			1	0			0.995478
0.154154	1	0			0.999821	0.000883168			0.518506	0.0634984			0.991998	0.00634681			0.020194	0.000654177			1	0			0.806414	0.0470919			0.525514	0.0632504			0.659859	0.0594555			1	0			0.995498	0.00517646			1	0			0.995321
0.155155	1	0			0.999822	0.000875317			0.514676	0.0632455			0.991676	0.00652252			0.0201797	0.000681423			1	0			0.804954	0.047192			0.522071	0.0637515			0.657267	0.0592955			1	0			0.995361	0.00516502			1	0			0.995318
0.156156	1	0			0.999823	0.000871444			0.513196	0.0634094			0.991581	0.0064578			0.0201591	0.000686867			1	0			0.804024	0.0473689			0.520054	0.0636997			0.655425	0.0591145			1	0			0.995381	0.00514242			1	0			0.995339
0.157157	1	0			0.999825	0.0008638			0.511045	0.0630523			0.991439	0.00653962			0.0201627	0.000664438			1	0			0.80231	0.0475245			0.516758	0.0637431			0.652588	0.0586603			1	0			0.995336	0.00520374			1	0			0.995292
0.158158	1	0			0.999825	0.000860028			0.509652	0.0629614			0.991348	0.00658283			0.0201674	0.000660468			1	0			0.80175	0.0475113			0.51514	0.0642494			0.651334	0.0594562			1	0			0.995226	0.00526175			1	0			0.995269
0.159159	1	0			0.999827	0.000852582			0.506425	0.0629495			0.991125	0.00663153			0.0201387	0.00067648			1	0			0.800139	0.0476682			0.512439	0.0640884			0.648501	0.059156			1	0			0.995267	0.0052167			1	0			0.995095
0.16016	1	0			0.999828	0.000848907			0.505365	0.0627199			0.991078	0.00665398			0.0201381	0.000678673			1	0			0.798894	0.047947			0.510812	0.0643523			0.647258	0.0587281			1	0			0.995202	0.00522159			1	0			0.995116
0.161161	1	0			0.999829	0.000841651			0.502282	0.0624425			0.990777	0.00678777			0.0201159	0.000635899			1	0			0.797007	0.047785			0.50717	0.0638969			0.64388	0.0588166			1	0			0.995116	0.00521363			1	0			0.995031
0.162162	1	0			0.99983	0.00083807			0.500934	0.0622626			0.990816	0.0067595			0.0201039	0.000647833			1	0			0.796273	0.0481906			0.505686	0.0633464			0.643033	0.0587994			1	0			0.995052	0.00521472			1	0			0.99501
0.163163	1	0			0.999831	0.000834519			0.49949	0.0622019			0.990689	0.00685943			0.0200952	0.000664907			1	0			0.79523	0.0481871			0.504546	0.0632004			0.641243	0.0586948			1	0			0.995073	0.00519288			1	0			0.994989
0.164164	1	0			0.999832	0.000827506			0.496722	0.0620426			0.9906	0.0067779			0.0200818	0.000646709			1	0			0.792811	0.0477373			0.50168	0.0638472			0.638174	0.0589902			1	0			0.994905	0.00516735			1	0			0.994822
0.165165	1	0			0.999833	0.000824043			0.495115	0.0628717			0.990598	0.00675637			0.0200799	0.000633894			1	0			0.791706	0.0478115			0.500347	0.0641412			0.636626	0.0593717			1	0			0.994927	0.00514597			1	0			0.994844
0.166166	1	0			0.999834	0.000817205			0.492124	0.062807			0.99043	0.00668114			0.0200597	0.000627746			0.999959	0.000414938			0.79046	0.0482121			0.497329	0.0638708			0.633245	0.0595902			1	0			0.994886	0.00508833			1	0			0.994804
0.167167	1	0			0.999835	0.000813828			0.490674	0.0626301			0.990347	0.00664117			0.0200453	0.000623942			0.999959	0.000413223			0.789408	0.0479206			0.495836	0.0635137			0.632497	0.0593816			1	0			0.994867	0.00517177			1	0			0.994784
0.168168	0.999959	0.000409836			0.999836	0.000807157			0.48813	0.0623403			0.990226	0.00676845			0.0200406	0.000636101			0.999959	0.000409836			0.787269	0.0480345			0.492392	0.0629465			0.629742	0.0597583			1	0			0.994868	0.00513802			1	0			0.994827
0.169169	0.999959	0.000408163			0.999837	0.000803863			0.486261	0.0625669			0.990225	0.00674373			0.0200393	0.000630258			0.999959	0.000408163			0.786312	0.047949			0.490825	0.0626765			0.628343	0.059929			1	0			0.994848	0.00509232			1	0			0.994848
0.17017	0.99996	0.000404858			0.999798	0.000886813			0.48355	0.0623217			0.990105	0.00674125			0.0200471	0.00063201			0.99996	0.000404858			0.784519	0.0476253			0.487727	0.0625217			0.625315	0.0596993			1	0			0.994809	0.00506531			1	0			0.994889
0.171171	0.99996	0.000403226			0.999798	0.000883238			0.482557	0.062645			0.990144	0.00671466			0.020044	0.000637826			0.99996	0.000403226			0.783456	0.0476724			0.486859	0.0627049			0.624578	0.0595902			1	0			0.99479	0.00508331			1	0			0.99491
0.172172	0.99996	0.000401606			0.999759	0.000958567			0.480871	0.0627597			0.989987	0.00675744			0.0200258	0.000634843			0.99996	0.000401606			0.782249	0.0473758			0.485176	0.0629711			0.623269	0.0595174			1	0			0.994811	0.00506313			1	0			0.99489
0.173173	0.99996	0.000398406			0.999721	0.00102164			0.478379	0.0626931			0.989831	0.00676608			0.0200107	0.000647674			0.99996	0.000398406			0.780618	0.0473819			0.482837	0.0624706			0.620806	0.0596335			1	0			0.994813	0.00506039			1	0			0.994931
0.174174	0.99996	0.000396825			0.999722	0.00101759			0.476464	0.0623641			0.989793	0.00671298			0.0200105	0.000657226			0.99996	0.000396825			0.779857	0.0473071			0.481633	0.0619568			0.619198	0.0589805			1	0			0.994795	0.0051066			1	0			0.994912
0.175175	0.999961	0.000393701			0.999724	0.00100958			0.473933	0.0626524			0.989796	0.00672351			0.0200002	0.000647793			0.999961	0.000393701			0.777695	0.0471812			0.478258	0.0617104			0.616354	0.0589371			1	0			0.994758	0.00513709			1	0			0.994718
0.176176	0.999961	0.000392157			0.999725	0.00100562			0.472642	0.0624607			0.989722	0.00683896			0.0199815	0.000652842			0.999961	0.000392157			0.77645	0.0467853			0.476754	0.0614104			0.615285	0.0585707			1	0			0.994739	0.00512198			1	0			0.994738
0.177177	0.999961	0.000389105			0.999728	0.000997791			0.469403	0.0615625			0.989573	0.00691301			0.019983	0.000667804			0.999961	0.000389105			0.774604	0.0471037			0.474285	0.0614875			0.612588	0.0578685			1	0			0.994742	0.00514448			1	0			0.994665
0.178178	0.999961	0.000387597			0.999729	0.000993924			0.467682	0.0616708			0.9895	0.00695691			0.0199731	0.000663752			0.999961	0.000387597			0.774004	0.0470034			0.472515	0.0613762			0.611284	0.0576644			1	0			0.99461	0.00525174			1	0			0.994609
0.179179	0.999962	0.000384615			0.999692	0.00104869			0.465147	0.0618741			0.989243	0.00713162			0.0199635	0.000668257			0.999962	0.000384615			0.772108	0.0469231			0.469642	0.061856			0.608585	0.0573309			1	0			0.994535	0.0051333			1	0			0.994459
0.18018	0.999962	0.000383142			0.999693	0.00104467			0.463974	0.0617929			0.989172	0.00718197			0.019959	0.000657239			0.999962	0.000383142			0.771253	0.0471497			0.468198	0.0618837			0.607819	0.0576666			1	0			0.994444	0.00525567			1	0			0.994405
0.181181	0.999962	0.000381679			0.999695	0.00104069			0.462773	0.0616208			0.988989	0.0072262			0.019949	0.000659758			0.999962	0.000381679			0.770269	0.0468446			0.4672	0.0623301			0.606105	0.0577005			1	0			0.994312	0.00515413			1	0			0.99435
0.182182	0.999962	0.000378788			0.999697	0.0010328			0.460098	0.061616			0.988701	0.00732926			0.0199236	0.000657812			0.999962	0.000378788			0.768247	0.0470476			0.464405	0.0625229			0.603776	0.058119			1	0			0.994206	0.00522265			1	0			0.99428
0.183183	0.999962	0.000377358			0.999698	0.00102891			0.458893	0.0616927			0.988524	0.0074934			0.0199221	0.000654842			0.999962	0.000377358			0.766889	0.0469577			0.462934	0.0625184			0.602506	0.0579885			1	0			0.994153	0.00522767			1	0			0.994264
0.184184	0.999963	0.000374532			0.9997	0.0010212			0.456596	0.0614946			0.988319	0.00765118			0.0199145	0.000654947			0.999963	0.000374532			0.765124	0.0473446			0.459909	0.0622559			0.599548	0.0572496			1	0			0.994086	0.00526218			1	0			0.994195
0.185185	0.999925	0.00052502			0.999701	0.00101739			0.455598	0.0613821			0.988252	0.00760333			0.0199069	0.000633611			0.999963	0.000373134			0.764213	0.0467655			0.458498	0.0621033			0.598365	0.0572995			1	0			0.994034	0.00523725			1	0			0.994106
0.186186	0.999926	0.000521131			0.999667	0.00106527			0.452761	0.0615075			0.988013	0.00767147			0.0198894	0.000614383			0.999963	0.00037037			0.761474	0.0459246			0.455764	0.0620236			0.595798	0.057475			1	0			0.993967	0.00518898			1	0			0.994149
0.187187	0.999926	0.000519208			0.999668	0.00106134			0.451972	0.0619609			0.987875	0.00760819			0.0198843	0.000622562			0.999963	0.000369004			0.760353	0.0460022			0.454017	0.0619179			0.594786	0.0572092			1	0			0.993952	0.00513981			1	0			0.994098
0.188188	0.999927	0.000515404			0.99967	0.00105357			0.449897	0.062074			0.987748	0.00756569			0.019862	0.000621579			0.999963	0.0003663			0.759183	0.0461061			0.451069	0.0619869			0.591669	0.0576733			1	0			0.993996	0.0051026			1	0			0.994141
0.189189	0.999927	0.000513523			0.999672	0.00104972			0.448512	0.0619467			0.987722	0.00762311			0.0198628	0.000609156			0.999964	0.000364964			0.758585	0.04615			0.44979	0.0619395			0.590428	0.0579958			1	0			0.994018	0.0050842			1	0			0.994054
0.19019	0.999927	0.000511656			0.999673	0.0010459			0.447172	0.0618899			0.987552	0.00756742			0.019848	0.000591113			0.999964	0.000363636			0.757653	0.0466263			0.447975	0.0613815			0.589331	0.0580004			1	0			0.99404	0.00506593			1	0			0.994039
0.191191	0.999928	0.000507961			0.999603	0.00113526			0.444449	0.0611497			0.987427	0.00744387			0.0198355	0.000585687			0.999964	0.000361011			0.755921	0.0460997			0.445491	0.0609024			0.587072	0.0574873			1	0			0.993796	0.00501462			1	0			0.993867
0.192192	0.999928	0.000506134			0.999604	0.00113117			0.443006	0.060217			0.987263	0.00757407			0.0198315	0.000610846			0.999964	0.000359712			0.754839	0.0459719			0.444385	0.0608986			0.585681	0.0573563			1	0			0.993747	0.00495849			1	0			0.993817
0.193193	0.999929	0.000502519			0.999607	0.00112309			0.44049	0.0606931			0.98718	0.00764962			0.0198421	0.000604827			0.999964	0.000357143			0.752741	0.0469003			0.441661	0.0608373			0.583277	0.0575042			1	0			0.993543	0.0049205			1	0			0.993543
0.194194	0.999929	0.000500731			0.999609	0.0011191			0.439083	0.060594			0.98705	0.00751163			0.0198365	0.000597805			0.999964	0.000355872			0.751715	0.0466124			0.440111	0.0610533			0.581863	0.0570435			1	0			0.993391	0.00505554			1	0			0.993531
0.195195	0.999929	0.000497192			0.999611	0.00111119			0.436768	0.0609388			0.986829	0.0074744			0.0198358	0.000596989			0.999965	0.000353357			0.749632	0.0472733			0.437091	0.0607627			0.578498	0.0571445			1	0			0.993333	0.0050885			1	0			0.993437
0.196196	0.99993	0.000495441			0.999577	0.00115			0.435632	0.0611171			0.986568	0.00761801			0.0198243	0.000586097			0.999965	0.000352113			0.74901	0.0473746			0.435789	0.0604514			0.577505	0.056392			0.999965	0.000352113			0.993287	0.00507537			0.999965	0.000352113			0.993356
0.197197	0.99993	0.000491977			0.99958	0.00114195			0.433193	0.0609553			0.986422	0.0076047			0.019828	0.000592385			0.999965	0.00034965			0.746928	0.0470917			0.433706	0.059621			0.574625	0.0563981			0.999965	0.00034965			0.993334	0.00504035			0.999965	0.00034965			0.993299
0.198198	0.99993	0.000490262			0.999512	0.00131095			0.431713	0.0609497			0.986367	0.0076185			0.0198	0.000594996			0.999965	0.000348432			0.745965	0.0471897			0.432739	0.0596734			0.573628	0.056191			0.999965	0.000348432			0.993254	0.00506169			0.999965	0.000348432			0.993219
0.199199	0.999931	0.00048856			0.999514	0.0013064			0.430536	0.0609684			0.986313	0.00764615			0.019794	0.000601615			0.999965	0.000347222			0.745347	0.0472019			0.431734	0.0596745			0.572378	0.056072			0.999965	0.000347222			0.993209	0.00513726			0.999965	0.000347222			0.993208
0.2002	0.999931	0.000485191			0.999483	0.00132986			0.427594	0.0608299			0.985937	0.00770971			0.0198032	0.000607449			0.999966	0.000344828			0.743555	0.0470699			0.429402	0.0591525			0.570276	0.0552331			0.999966	0.000344828			0.993052	0.00523443			0.999966	0.000344828			0.993119
0.201201	0.999931	0.000483523			0.999485	0.0013253			0.426049	0.0605192			0.985818	0.00772251			0.0197896	0.000584273			0.999966	0.000343643			0.742514	0.0472846			0.427994	0.0586711			0.568474	0.0551052			0.999966	0.000343643			0.992974	0.00517978			0.999966	0.000343643			0.993041
0.202202	0.999932	0.000480223			0.999454	0.00143042			0.423019	0.0599692			0.985583	0.00783246			0.0197928	0.000573323			0.999966	0.000341297			0.7409	0.0472664			0.42496	0.0591396			0.565231	0.0543215			0.999966	0.000341297			0.992921	0.00525738			0.999966	0.000341297			0.992886
0.203203	0.999932	0.000478589			0.999456	0.00142557			0.421731	0.0593707			0.985465	0.00780409			0.0197784	0.000562105			0.999966	0.000340136			0.739371	0.0467338			0.423535	0.0585935			0.564186	0.0545721			0.999966	0.000340136			0.992878	0.00527876			0.999966	0.000340136			0.992844
0.204204	0.999932	0.000475356			0.999426	0.00144298			0.419355	0.0595147			0.985201	0.00781787			0.0197649	0.000552058			0.999966	0.000337838			0.73747	0.0470729			0.420747	0.0581716			0.562108	0.0541214			0.999932	0.000475356			0.992759	0.0052615			0.999932	0.000475356			0.992792
0.205205	0.999933	0.000473755			0.999394	0.00146378			0.418198	0.0592864			0.985086	0.00775215			0.019753	0.000557572			0.999966	0.0003367			0.736224	0.0472642			0.419524	0.058182			0.560988	0.0541032			0.999933	0.000473755			0.992783	0.00524404			0.999933	0.000473755			0.992816
0.206206	0.999933	0.000470586			0.999398	0.00145401			0.41509	0.0581932			0.984728	0.00769828			0.019734	0.000570587			0.999967	0.000334448			0.734576	0.0478482			0.416185	0.0578095			0.558275	0.0539207			0.999933	0.000470586			0.992699	0.00527762			0.999933	0.000470586			0.992634
0.207207	0.999933	0.000469018			0.9994	0.00144917			0.414202	0.0583492			0.984616	0.00765985			0.019713	0.000565324			0.999967	0.000333333			0.733456	0.047758			0.415072	0.0577134			0.557057	0.0540642			0.999933	0.000469018			0.992724	0.00526029			0.999933	0.000469018			0.992625
0.208208	0.999934	0.000467459			0.999402	0.00144436			0.413234	0.0584957			0.984568	0.00758491			0.0197165	0.000554452			0.999967	0.000332226			0.732439	0.0480518			0.414057	0.0573878			0.555821	0.0540262			0.999934	0.000467459			0.992649	0.00524039			0.999934	0.000467459			0.992551
0.209209	0.999934	0.000464374	0.99947	1.0004	0.999406	0.00143484	0.997972	1.00084	0.410551	0.0580242	0.352526	0.468575	0.984255	0.0077893	0.976466	0.992045	0.0197037	0.000552226	0.0191515	0.0202559	0.999967	0.000330033	0.999637	1.0003	0.730638	0.0481377	0.6825	0.778775	0.411324	0.0572775	0.354046	0.468602	0.553111	0.0537628	0.499348	0.606874	0.999934	0.000464374	0.99947	1.0004	0.99234	0.00538657	0.986954	0.997727	0.999934	0.000464374	0.99947	1.0004	0.992437
0.21021	0.999934	0.000462846			0.999408	0.00143012			0.409304	0.0581197			0.983893	0.00787112			0.019697	0.000558363			0.999967	0.000328947			0.729645	0.048462			0.409931	0.0569506			0.55202	0.0535447			0.999934	0.000462846			0.992235	0.00530001			0.999934	0.000462846			0.99243
0.211211	0.999869	0.000643616			0.999412	0.00142079			0.407123	0.0580507			0.98362	0.00809413			0.0196846	0.000556902			0.999967	0.000326797			0.727482	0.0488937			0.407307	0.0559304			0.54923	0.0536445			0.999935	0.000459821			0.992221	0.00530844			0.999935	0.000459821			0.992318
0.212212	0.99987	0.000641519			0.999414	0.00141616			0.406151	0.0583301			0.983577	0.00804542			0.0196819	0.000559609			0.999967	0.000325733			0.726628	0.049333			0.406194	0.0555948			0.547943	0.0539396			0.999935	0.000458323			0.992055	0.0054505			0.999935	0.000458323			0.992215
0.213213	0.999871	0.000637367			0.999418	0.00140701			0.404214	0.0578117			0.983211	0.00799805			0.0196663	0.000523692			0.999968	0.000323625			0.724475	0.049241			0.403738	0.0560233			0.545073	0.0537885			0.999935	0.000455357			0.991978	0.00545553			0.999935	0.000455357			0.992043
0.214214	0.999806	0.000769946			0.99942	0.00140248			0.403	0.057985			0.98311	0.00812783			0.0196554	0.000521969			0.999968	0.000322581			0.723572	0.0494747			0.402477	0.0563551			0.544091	0.0535465			0.999935	0.000453888			0.991908	0.00538011			0.999935	0.000453888			0.991909
0.215215	0.999776	0.000821899			0.999359	0.00143894			0.400608	0.0578569			0.982814	0.0081527			0.0196593	0.000539379			0.999936	0.000450979			0.72129	0.0495064			0.400301	0.056051			0.541798	0.0534855			0.999936	0.000450979			0.991833	0.00534268			0.999936	0.000450979			0.991802
0.216216	0.999776	0.000819273			0.999361	0.00143435			0.399546	0.0576936			0.982712	0.00804149			0.0196523	0.000545174			0.999936	0.000449538			0.720525	0.0493954			0.398827	0.0565291			0.540894	0.0535331			0.999936	0.000449538			0.991608	0.00543617			0.999936	0.000449538			0.991765
0.217217	0.999777	0.000816664			0.999332	0.00145078			0.398384	0.0574826			0.982459	0.00811446			0.019643	0.000561675			0.999936	0.000448106			0.719077	0.0496251			0.397711	0.0566926			0.539412	0.0532299			0.999936	0.000448106			0.991572	0.00548558			0.999936	0.000448106			0.991697
0.218218	0.999778	0.000811495			0.999336	0.00144161			0.395787	0.0571781			0.982171	0.00814875			0.0196438	0.000566467			0.999937	0.00044527			0.716933	0.0499971			0.395592	0.0567158			0.536773	0.0526682			0.999937	0.00044527			0.991532	0.00549454			0.999937	0.00044527			0.991718
0.219219	0.999748	0.000860126			0.999338	0.00143707			0.394718	0.0569194			0.982046	0.00828479			0.0196305	0.000557964			0.999937	0.000443865			0.71606	0.0503225			0.39421	0.0564212			0.535758	0.052685			0.999937	0.000443865			0.991558	0.0054775			0.999937	0.000443865			0.991652
0.22022	0.999655	0.000985787			0.999311	0.00151403			0.392066	0.0564519			0.981886	0.00837279			0.019613	0.000552785			0.999937	0.000441082			0.71391	0.0504067			0.392086	0.0561026			0.53368	0.0520185			0.999937	0.000441082			0.991487	0.00548088			0.999937	0.000441082			0.991518
0.221221	0.999656	0.000982706			0.999313	0.00150931			0.391248	0.0564097			0.98173	0.00835888			0.0196115	0.000559697			0.999938	0.000439704			0.712714	0.0508981			0.390919	0.0559845			0.532199	0.052058			0.999938	0.000439704			0.991452	0.00549012			0.999938	0.000439704			0.991482
0.222222	0.999658	0.000976603			0.999255	0.0015962			0.388661	0.0557015			0.981602	0.00836333			0.0195955	0.000561379			0.999907	0.000532443			0.711278	0.0509328			0.388791	0.0555933			0.529816	0.0520075			0.999938	0.000436973			0.991383	0.00553894			0.999938	0.000436973			0.991443
0.223223	0.999659	0.000973579			0.999258	0.00159127			0.387707	0.0555967			0.981509	0.00834778			0.0195706	0.000563915			0.999907	0.000530794			0.710237	0.0510377			0.387828	0.0554812			0.528992	0.0524471			0.999938	0.00043562			0.991379	0.005534			0.999938	0.00043562			0.991409
0.224224	0.999662	0.000967588			0.999201	0.00161147			0.385091	0.0549735			0.981206	0.00839381			0.0195533	0.000566918			0.999908	0.000527528			0.708968	0.050661			0.384763	0.0544354			0.525976	0.0520947			0.999938	0.000432939			0.99134	0.00541486			0.999938	0.000432939			0.99131
0.225225	0.999663	0.00096462			0.999173	0.00162039			0.383918	0.0552728			0.981144	0.00836547			0.0195485	0.000565427			0.999908	0.00052591			0.707937	0.0507221			0.383714	0.0545816			0.524982	0.0519581			0.999939	0.000431611			0.991276	0.00539777			0.999939	0.000431611			0.991246
0.226226	0.999664	0.00096167			0.999175	0.00161544			0.382895	0.0551639			0.981082	0.00831632			0.019544	0.000569954			0.999908	0.000524302			0.707199	0.0507649			0.382739	0.0544716			0.524176	0.0520056			0.999939	0.000430291			0.991212	0.00542978			0.999939	0.000430291			0.991213
0.227227	0.999666	0.000955824			0.999089	0.00164274			0.380294	0.0546333			0.980608	0.00827935			0.0195279	0.000563189			0.999909	0.000521114			0.705378	0.051002			0.380392	0.0543497			0.521405	0.0524552			0.999939	0.000427676			0.991086	0.00543191			0.999939	0.000427676			0.991056
0.228228	0.999667	0.000952927			0.999092	0.00163777			0.379172	0.0543951			0.980375	0.0083143			0.0195272	0.000572364			0.999909	0.000519535			0.704234	0.0509801			0.379019	0.0543759			0.520035	0.0520599			0.999939	0.00042638			0.990993	0.00543202			0.999939	0.00042638			0.990935
0.229229	0.999609	0.00110349			0.999037	0.00164919			0.37683	0.0539688			0.980058	0.00841778			0.0195246	0.000564671			0.99988	0.000730087			0.702705	0.0515985			0.37663	0.0540319			0.517691	0.0519845			0.99994	0.000423811			0.990959	0.00545369			0.99994	0.000423811			0.990872
0.23023	0.99961	0.00110018			0.99904	0.00164425			0.375581	0.0540139			0.979801	0.00855235			0.019511	0.000577665			0.99988	0.000727899			0.701443	0.0515214			0.375437	0.0536681			0.516477	0.0518929			0.99994	0.000422538			0.990898	0.00549013			0.99994	0.000422538			0.990811
0.231231	0.999582	0.00112326			0.999045	0.00163445			0.373564	0.0535943			0.979633	0.00856773			0.0194802	0.000587453			0.999881	0.000723562			0.699656	0.0513563			0.372571	0.0535414			0.514339	0.0518579			0.99994	0.000420016			0.990716	0.00539423			0.99994	0.000420016			0.990778
0.232232	0.999554	0.00122259			0.999048	0.00162959			0.37234	0.0534741			0.97952	0.0085393			0.0194703	0.000591304			0.999881	0.000721413			0.698504	0.0515023			0.371413	0.0532539			0.513056	0.0515377			0.99994	0.000418766			0.990655	0.00539525			0.99994	0.000418766			0.990747
0.233233	0.999527	0.00124022			0.999025	0.00173273			0.369909	0.0533606			0.979355	0.00851815			0.0194449	0.000592175			0.999882	0.000717153			0.696435	0.0518588			0.369535	0.0533689			0.510743	0.0512661			0.999941	0.000416288			0.990623	0.00536228			0.999941	0.000416288			0.990597
0.234234	0.99947	0.00134873			0.998998	0.00173602			0.368862	0.0534079			0.979273	0.0085472			0.0194313	0.000594173			0.999882	0.000715042			0.695043	0.0517064			0.368125	0.0533553			0.509614	0.0512149			0.999941	0.00041506			0.990592	0.00533972			0.999941	0.00041506			0.990625
0.235235	0.999471	0.00134477			0.998972	0.00187974			0.367977	0.0532511			0.979221	0.00858872			0.0194191	0.000595527			0.999883	0.000712943			0.693987	0.0518073			0.367098	0.0535073			0.50827	0.0515745			0.999941	0.000413839			0.990477	0.00553968			0.999941	0.000413839			0.990536
0.236236	0.999416	0.00149443			0.99889	0.00188748			0.365728	0.053021			0.979061	0.00864296			0.0193955	0.000601453			0.999883	0.000708782			0.691994	0.0522347			0.364725	0.0528806			0.506022	0.0518875			0.999942	0.000411419			0.990389	0.00555348			0.999942	0.000411419			0.990391
0.237237	0.999389	0.00150701			0.998864	0.00188726			0.364946	0.0530355			0.978927	0.00875744			0.0193948	0.000594315			0.999884	0.000706719			0.691267	0.0525409			0.36394	0.0528043			0.504826	0.0515527			0.999942	0.00041022			0.990301	0.00550135			0.999942	0.00041022			0.990304
0.238238	0.999392	0.00149829			0.998871	0.00187636			0.361945	0.0522173			0.978687	0.00885181			0.0193688	0.00059415			0.999855	0.000755596			0.68928	0.053009			0.361698	0.052615			0.502689	0.051533			0.999913	0.000644015			0.990071	0.00535885			0.999913	0.000644015			0.990158
0.239239	0.999394	0.00149397			0.998874	0.00187096			0.360913	0.0521955			0.978359	0.00884576			0.0193579	0.000584806			0.999856	0.000753416			0.688379	0.0532146			0.360555	0.0522318			0.501503	0.0516249			0.999913	0.000642158			0.989959	0.00546313			0.999913	0.000642158			0.98996
0.24024	0.999397	0.00148541			0.998852	0.00190877			0.358963	0.0523067			0.977987	0.0089489			0.0193368	0.000584363			0.999856	0.000749093			0.68625	0.0530783			0.35876	0.0523249			0.499353	0.0515331			0.999914	0.000638476			0.989875	0.00544446			0.999914	0.000638476			0.98982
0.241241	0.999371	0.00155092			0.998855	0.00190332			0.357798	0.0522685			0.97783	0.00900462			0.0193325	0.000581788			0.999857	0.00074695			0.685638	0.0529317			0.35766	0.0521618			0.498034	0.0515013			0.999914	0.000636651			0.989763	0.00550917			0.999914	0.000636651			0.989737
0.242242	0.999289	0.00163431			0.998805	0.00190034			0.356015	0.0525409			0.977329	0.00913283			0.0193116	0.00058604			0.999858	0.000742701			0.684071	0.0531156			0.355427	0.0518587			0.496398	0.0516106			0.999915	0.000633031			0.989655	0.00560541			0.999915	0.000633031			0.989405
0.243243	0.999262	0.0016419			0.998808	0.00189496			0.354993	0.0521654			0.977122	0.0092119			0.0193005	0.000589061			0.999858	0.000740595			0.683226	0.0528365			0.35436	0.051427			0.495672	0.0513999			0.999915	0.000631237			0.989629	0.00565371			0.999915	0.000631237			0.989352
0.244244	0.999236	0.00164888			0.998727	0.00189803			0.354247	0.0521503			0.977049	0.00918501			0.0192924	0.000592506			0.999859	0.0007385			0.682431	0.0532999			0.353275	0.0513677			0.495074	0.0513359			0.999915	0.000629453			0.989463	0.00565603			0.999915	0.000629453			0.989354
0.245245	0.999241	0.00163961			0.998678	0.00193239			0.352349	0.0522867			0.976557	0.00921422			0.0192636	0.000590382			0.999859	0.000734346			0.680768	0.0533379			0.351263	0.0513002			0.492871	0.0513492			0.999916	0.000625915			0.989384	0.00568661			0.999916	0.000625915			0.989304
0.246246	0.999215	0.00164597			0.998682	0.00192698			0.351434	0.0521452			0.976352	0.00915204			0.0192394	0.000590352			0.99986	0.000732287			0.679831	0.0533902			0.350415	0.0514434			0.491962	0.0514421			0.999888	0.00068096			0.989277	0.00571609			0.999888	0.00068096			0.989333
0.247247	0.999191	0.00164713			0.998605	0.00195849			0.349825	0.0517685			0.975923	0.00923951			0.0192221	0.00058451			0.99986	0.000728203			0.678003	0.0542734			0.348582	0.0515759			0.489879	0.0513925			0.999888	0.000677163			0.989119	0.00587363			0.999888	0.000677163			0.989228
0.248248	0.999193	0.00164256			0.998582	0.00203029			0.348736	0.0516428			0.975776	0.00922382			0.0192165	0.000572322			0.999861	0.000726177			0.676837	0.0542016			0.347504	0.0517782			0.488707	0.051228			0.999889	0.000675281			0.989094	0.00589701			0.999889	0.000675281			0.989231
0.249249	0.99917	0.0016432			0.998506	0.00205407			0.346682	0.0512923			0.975377	0.00911801			0.0191924	0.00057078			0.999862	0.000722161			0.674661	0.0544236			0.345836	0.0512229			0.486498	0.0510268			0.999889	0.000671546			0.989046	0.00586574			0.999889	0.000671546			0.989235
0.25025	0.999172	0.00163867			0.998511	0.00204842			0.345798	0.0514442			0.975181	0.00915265			0.0191687	0.000568289			0.999862	0.000720169			0.673921	0.0542134			0.344819	0.0511055			0.485614	0.0512781			0.99989	0.000669695			0.988994	0.00582919			0.99989	0.000669695			0.989211
0.251251	0.999177	0.00162968			0.998464	0.00210659			0.344421	0.0508609			0.974895	0.00908885			0.0191183	0.0005564			0.999863	0.000716218			0.671876	0.0546981			0.342389	0.0507552			0.484026	0.0513232			0.99989	0.000666022			0.988839	0.00583818			0.99989	0.000666022			0.989108
0.252252	0.999179	0.00162523			0.998414	0.00213145			0.343322	0.0505283			0.974731	0.00928524			0.0190995	0.000557023			0.999863	0.000714259			0.670618	0.0543579			0.341304	0.0502392			0.482908	0.0513711			0.999891	0.0006642			0.988763	0.00593684			0.999891	0.0006642			0.988898
0.253253	0.999181	0.0016208			0.998418	0.00212564			0.342197	0.0504625			0.974463	0.00941143			0.0190958	0.000554007			0.999864	0.000712311			0.669797	0.0541905			0.340231	0.0499527			0.482001	0.0508825			0.999891	0.000662389			0.988659	0.00594017			0.999891	0.000662389			0.98882
0.254254	0.999159	0.00162103			0.9984	0.00214594			0.340167	0.0500619			0.974086	0.00961228			0.0190707	0.000542211			0.999864	0.000708445			0.668047	0.0541868			0.338761	0.0498656			0.480388	0.0500258			0.999864	0.000708445			0.988535	0.00599757			0.999864	0.000708445			0.98856
0.255255	0.999107	0.00167752			0.998377	0.00213689			0.339295	0.050145			0.97377	0.00973887			0.0190582	0.000538158			0.999865	0.000706528			0.667364	0.0541862			0.33788	0.0497565			0.479456	0.0502359			0.999865	0.000706528			0.988486	0.00598962			0.999865	0.000706528			0.988538
0.256256	0.999112	0.0016685			0.998359	0.00215587			0.337078	0.0500014			0.973472	0.00967608			0.0190206	0.000518356			0.999865	0.000702726			0.665475	0.0541954			0.336102	0.0494366			0.477232	0.0498395			0.999865	0.000702726			0.988415	0.00593271			0.999865	0.000702726			0.988415
0.257257	0.999087	0.00167127			0.99831	0.00224067			0.336266	0.0497751			0.973313	0.00971653			0.0189998	0.000516822			0.999866	0.000700839			0.664618	0.0542531			0.335191	0.0494731			0.476103	0.0493706			0.999866	0.000700839			0.988393	0.00593206			0.999866	0.000700839			0.988446
0.258258	0.999065	0.00166909			0.998292	0.00225639			0.334932	0.0495977			0.973048	0.00977573			0.0189721	0.000512321			0.999866	0.000697097			0.663157	0.054133			0.333059	0.0490281			0.474037	0.049076			0.999866	0.000697097			0.988194	0.00599012			0.999866	0.000697097			0.988351
0.259259	0.999068	0.00166465			0.998297	0.0022504			0.33384	0.0496621			0.972892	0.009862			0.0189574	0.000512342			0.999867	0.000695241			0.662298	0.0542296			0.332446	0.0487877			0.473251	0.0490495			0.999867	0.000695241			0.9882	0.00601944			0.999867	0.000695241			0.988304
0.26026	0.99902	0.00170957			0.998226	0.0022864			0.332072	0.049261			0.972554	0.00983811			0.0189424	0.000513265			0.999868	0.000691559			0.660437	0.0537044			0.330509	0.0485752			0.471096	0.0486046			0.999868	0.000691559			0.988054	0.00602863			0.999868	0.000691559			0.988184
0.261261	0.998996	0.00171025			0.998231	0.00228038			0.331181	0.0490803			0.972401	0.0098789			0.0189267	0.000508534			0.999868	0.000689732			0.659384	0.0538732			0.330043	0.0485323			0.470588	0.0486982			0.999868	0.000689732			0.988034	0.00602296			0.999868	0.000689732			0.988112
0.262262	0.998999	0.00170575			0.998209	0.00226901			0.330271	0.0489626			0.972269	0.00974424			0.0189187	0.000515097			0.999868	0.000687915			0.658396	0.053947			0.32872	0.0481812			0.469928	0.0486816			0.999868	0.000687915			0.987936	0.0060464			0.999868	0.000687915			0.987936
0.263263	0.999004	0.00169681			0.998141	0.00238582			0.328637	0.0490277			0.97199	0.00982222			0.0188924	0.000507397			0.999869	0.000684309			0.656172	0.0542181			0.327087	0.0480094			0.46788	0.0486385			0.999869	0.000684309			0.987844	0.0059934			0.999869	0.000684309			0.987768
0.264264	0.99898	0.00173707			0.998068	0.00247297			0.327263	0.0486746			0.971717	0.00989836			0.0188854	0.000495566			0.999869	0.00068252			0.65555	0.0542764			0.326137	0.0478513			0.466861	0.0482894			0.999843	0.000726256			0.987671	0.00598951			0.999843	0.000726256			0.987723
0.265265	0.998908	0.00181581			0.997974	0.00256576			0.325528	0.0485414			0.971273	0.0100665			0.0188646	0.000489302			0.99987	0.000678971			0.653688	0.054216			0.324277	0.0473899			0.465148	0.0479456			0.999844	0.000722479			0.987531	0.00599671			0.999844	0.000722479			0.987659
0.266266	0.998885	0.00185084			0.997954	0.00260373			0.324288	0.0483289			0.971052	0.010098			0.0188514	0.000490383			0.99987	0.00067721			0.65257	0.0544862			0.32304	0.0470756			0.463974	0.0476362			0.999844	0.000720604			0.987463	0.00606187			0.999844	0.000720604			0.987665
0.267267	0.998865	0.0018437			0.997835	0.00260136			0.322159	0.0478342			0.970688	0.0102538			0.0188282	0.000486217			0.999845	0.000716885			0.650942	0.0541458			0.320715	0.0469288			0.462027	0.0470676			0.999845	0.000716885			0.987375	0.00605765			0.999845	0.000716885			0.987477
0.268268	0.998842	0.00184099			0.997815	0.00258581			0.32079	0.0478504			0.970448	0.0103741			0.0188205	0.00049118			0.999845	0.00071504			0.650031	0.0541179			0.319628	0.0468282			0.461067	0.0469824			0.999845	0.00071504			0.987306	0.00599806			0.999845	0.00071504			0.987433
0.269269	0.998848	0.00183157			0.99775	0.00271632			0.318557	0.0479642			0.969799	0.0104361			0.0187778	0.000496038			0.999846	0.000711378			0.64833	0.0545567			0.317397	0.0462891			0.459149	0.0469713			0.999846	0.000711378			0.987171	0.00605765			0.999846	0.000711378			0.987171
0.27027	0.998851	0.00182689			0.997731	0.0027243			0.317713	0.0479705			0.969418	0.0104643			0.01877	0.000501519			0.999847	0.000709561			0.647231	0.0544426			0.31633	0.0459851			0.458305	0.046711			0.999847	0.000709561			0.987104	0.00607568			0.999847	0.000709561			0.987128
0.271271	0.998854	0.00182224			0.997736	0.00271739			0.316463	0.0477096			0.969324	0.0103775			0.0187527	0.000504266			0.999847	0.000707753			0.646524	0.0545494			0.315523	0.0462718			0.457541	0.0467257			0.999847	0.000707753			0.987037	0.00606175			0.999847	0.000707753			0.987012
0.272272	0.99886	0.00181302			0.997673	0.00285648			0.314684	0.0471732			0.968926	0.0103793			0.0187272	0.000495443			0.999848	0.000704165			0.644717	0.0544014			0.313647	0.0462858			0.455296	0.0469988			0.999848	0.000704165			0.986929	0.00612164			0.999848	0.000704165			0.986954
0.273273	0.998862	0.00180844			0.997653	0.0028397			0.313972	0.0469887			0.968646	0.0104136			0.0187169	0.000494462			0.999848	0.000702385			0.643372	0.0544762			0.312664	0.0463869			0.45373	0.0471126			0.999848	0.000702385			0.986864	0.0061763			0.999848	0.000702385			0.986889
0.274274	0.998818	0.00187149			0.997564	0.00280745			0.311899	0.0462559			0.968375	0.0104676			0.018679	0.000494041			0.999849	0.000698851			0.641145	0.0541348			0.310558	0.0463148			0.451814	0.046884			0.999849	0.000698851			0.986588	0.00636583			0.999849	0.000698851			0.986636
0.275275	0.998771	0.00190178			0.997546	0.00283447			0.310913	0.046212			0.968026	0.0104122			0.0186605	0.000491464			0.999849	0.000697097			0.640563	0.0540696			0.309633	0.0460541			0.450598	0.0465062			0.999849	0.000697097			0.9864	0.0063229			0.999849	0.000697097			0.986595
0.276276	0.998652	0.00198645			0.997508	0.00284273			0.309225	0.0456769			0.967454	0.0103866			0.0186219	0.000483695			0.99985	0.000693616			0.638269	0.0540362			0.307886	0.0453993			0.448073	0.0461669			0.99985	0.000693616			0.986249	0.00640998			0.99985	0.000693616			0.986346
0.277277	0.998631	0.00198011			0.997489	0.0028466			0.308405	0.0456512			0.967249	0.0102337			0.018601	0.000473175			0.99985	0.000691888			0.637365	0.0540854			0.307114	0.0452097			0.447189	0.0463578			0.99985	0.000691888			0.986186	0.00642768			0.99985	0.000691888			0.986284
0.278278	0.998613	0.00202992			0.997428	0.00294725			0.306809	0.0455004			0.96678	0.0102937			0.0185651	0.000460093			0.999851	0.000688459			0.635018	0.0539691			0.305359	0.0451649			0.445032	0.0463221			0.999851	0.000688459			0.986111	0.00660643			0.999851	0.000688459			0.986158
0.279279	0.998616	0.00202491	0.996592	1.00064	0.997386	0.0029993	0.994386	1.00038	0.305842	0.0451805	0.260661	0.351022	0.966583	0.0103324	0.95625	0.976915	0.0185496	0.000461018	0.0180885	0.0190106	0.999827	0.000724902	0.999102	1.00055	0.633957	0.0540152	0.579942	0.687972	0.304522	0.0448638	0.259658	0.349385	0.443853	0.0463103	0.397543	0.490164	0.999852	0.000686757	0.999165	1.00054	0.986097	0.00659634	0.979501	0.992694	0.999852	0.000686757	0.999165	1.00054	0.986119
0.28028	0.998595	0.00207726			0.997319	0.00307634			0.305154	0.0451036			0.966455	0.0103313			0.0185265	0.000448284			0.999827	0.000723114			0.632751	0.054129			0.303579	0.0448329			0.442967	0.0463111			0.999852	0.000685063			0.986012	0.00667015			0.999852	0.000685063			0.986033
0.281281	0.998553	0.00206243			0.99721	0.003211			0.303395	0.0446395			0.965973	0.0104219			0.0184848	0.000438772			0.999828	0.000719565			0.630969	0.0541196			0.30196	0.0445153			0.440732	0.0458148			0.999853	0.000681701			0.985839	0.0065732			0.999853	0.000681701			0.985767
0.282282	0.998532	0.00205462			0.997193	0.00322842			0.302537	0.0444518			0.965801	0.0103558			0.0184582	0.000442036			0.999829	0.000717803			0.630052	0.0540599			0.300848	0.0441726			0.43977	0.0457972			0.999853	0.000680032			0.985802	0.00657199			0.999853	0.000680032			0.985778
0.283283	0.998515	0.00204157			0.997134	0.00326735			0.300726	0.0443899			0.965304	0.0104715			0.0184322	0.000448529			0.999829	0.000714306			0.628602	0.0536524			0.298796	0.043739			0.43754	0.0464264			0.999805	0.000824846			0.985681	0.00657871			0.999805	0.000824846			0.98568
0.284284	0.998494	0.00203327			0.997093	0.00328824			0.299889	0.0441717			0.965003	0.0106062			0.018421	0.000450802			0.99983	0.00071257			0.627728	0.0537496			0.297973	0.0436707			0.436856	0.0463474			0.999806	0.000822843			0.985597	0.00661897			0.999806	0.000822843			0.985596
0.285285	0.998477	0.00204875			0.997034	0.00330559			0.298075	0.0438658			0.96427	0.0108582			0.0184061	0.000443958			0.999831	0.000709123			0.625925	0.0536268			0.296181	0.0438318			0.434615	0.0458811			0.999807	0.000818864			0.985476	0.00648916			0.999807	0.000818864			0.985406
0.286286	0.998481	0.00204381			0.99697	0.00337986			0.297359	0.0437092			0.964021	0.0110768			0.0183847	0.000445034			0.999807	0.000741978			0.624901	0.0538446			0.295333	0.043695			0.433631	0.0459723			0.999783	0.000846307			0.985417	0.00649559			0.999783	0.000846307			0.985347
0.287287	0.99844	0.00205445			0.996889	0.0033784			0.295661	0.0433861			0.963677	0.0112047			0.0183441	0.000440849			0.999808	0.000738414			0.622859	0.0533288			0.293719	0.0437064			0.431426	0.0455653			0.999784	0.000842244			0.985068	0.00664911			0.999784	0.000842244			0.985138
0.288288	0.998444	0.00204954			0.996872	0.00335656			0.294714	0.0433457			0.963517	0.0112346			0.0183263	0.000443117			0.999808	0.000736645			0.622068	0.0531356			0.29276	0.0436897			0.430398	0.0455258			0.999784	0.000840227			0.985055	0.00657714			0.999784	0.000840227			0.985033
0.289289	0.998424	0.0020403			0.99688	0.0033486			0.293709	0.0431434			0.96316	0.0113671			0.018305	0.000430892			0.999809	0.000734884			0.621086	0.0529098			0.291818	0.0434871			0.429684	0.0452146			0.999785	0.00083822			0.985067	0.00655505			0.999785	0.00083822			0.984952
0.29029	0.99836	0.00204389			0.996752	0.00331501			0.292027	0.0429818			0.962823	0.0114576			0.0182814	0.000420118			0.99981	0.000731388			0.61935	0.0530033			0.289971	0.0435255			0.42822	0.0451403			0.999762	0.000861592			0.984698	0.00659807			0.999762	0.000861592			0.98486
0.291291	0.998316	0.00202791			0.99676	0.0033072			0.29112	0.0429257			0.962579	0.0115179			0.0182622	0.000429529			0.99981	0.000729653			0.618432	0.0531499			0.289236	0.0435841			0.427448	0.0450868			0.999763	0.000859548			0.984642	0.00662976			0.999763	0.000859548			0.984803
0.292292	0.99823	0.00210185			0.996681	0.00328209			0.289305	0.0430458			0.961941	0.01161			0.0182383	0.000436651			0.999787	0.000757784			0.615863	0.0527249			0.287638	0.0436887			0.425729	0.0452667			0.99974	0.000881176			0.984577	0.00663407			0.99974	0.000881176			0.98462
0.293293	0.998211	0.00211666			0.996618	0.00327821			0.288559	0.0428247			0.961635	0.0116459			0.0182244	0.000439925			0.999788	0.000755998			0.614804	0.0526542			0.286947	0.0437429			0.424627	0.0451998			0.999741	0.0008791			0.984521	0.00662167			0.999741	0.0008791			0.984497
0.294294	0.998126	0.00218074			0.996564	0.00328192			0.287378	0.0430469			0.961033	0.0119274			0.0181996	0.000456017			0.999742	0.000874978			0.613107	0.0524043			0.285071	0.0433218			0.422791	0.0449557			0.999742	0.000874978			0.984296	0.00661873			0.999742	0.000874978			0.984342
0.295295	0.99813	0.00217565			0.996549	0.00329138			0.286398	0.0430357			0.960818	0.0119147			0.0181855	0.000449643			0.999743	0.000872932			0.6125	0.0524073			0.284317	0.0433845			0.421972	0.0450022			0.999743	0.000872932			0.984196	0.00663326			0.999743	0.000872932			0.984288
0.296296	0.998139	0.00216554			0.996472	0.00334149			0.284598	0.0428122			0.960505	0.0121652			0.0181461	0.000448523			0.999721	0.000951847			0.610528	0.0522325			0.282589	0.0427809			0.420186	0.0450975			0.999744	0.000868867			0.984021	0.0066867			0.999744	0.000868867			0.984067
0.297297	0.99812	0.00215283			0.996411	0.00336395			0.283699	0.042393			0.960205	0.0120947			0.0181327	0.00045037			0.999721	0.000949637			0.609713	0.0524335			0.281767	0.042695			0.419224	0.0449596			0.999744	0.000866849			0.98399	0.00667616			0.999744	0.000866849			0.98408
0.298298	0.998079	0.00225364			0.996351	0.00340083			0.282768	0.042605			0.959907	0.0120242			0.0181179	0.0004482			0.999722	0.000947437			0.60897	0.0523285			0.280757	0.0426338			0.418354	0.0449819			0.999745	0.000864841			0.983981	0.00665919			0.999745	0.000864841			0.983938
0.299299	0.998041	0.00227426			0.996207	0.00341775			0.280767	0.0422586			0.95947	0.0121137			0.0180615	0.00044731			0.999723	0.000943068			0.606773	0.0522032			0.279221	0.0422573			0.416939	0.0446547			0.999746	0.000860851			0.983809	0.00675348			0.999746	0.000860851			0.983853
0.3003	0.998046	0.00226904			0.996124	0.00341469			0.280179	0.0423447			0.959411	0.0120805			0.0180398	0.000445743			0.999724	0.000940898			0.605951	0.052066			0.278206	0.042136			0.415852	0.0448469			0.999747	0.00085887			0.983734	0.00671811			0.999747	0.00085887			0.9838
0.301301	0.998032	0.00227372			0.996142	0.00339917			0.278729	0.0415801			0.959002	0.0122419			0.0180098	0.00043961			0.999679	0.000977686			0.603974	0.0522218			0.276987	0.0422791			0.413616	0.0446615			0.999748	0.000854935			0.98352	0.0067973			0.999748	0.000854935			0.983631
0.302302	0.997991	0.00227456			0.996105	0.00341522			0.278183	0.0415201			0.958799	0.0122806			0.0179955	0.000434361			0.99968	0.000975452			0.602855	0.0523839			0.276286	0.0420779			0.412877	0.044785			0.999726	0.000876536			0.983426	0.00692928			0.999726	0.000876536			0.983579
0.303303	0.997909	0.00234095			0.996033	0.00347432			0.276906	0.0415261			0.958101	0.0123401			0.0179585	0.000438378			0.999681	0.000971014			0.601117	0.051876			0.274506	0.0413839			0.411428	0.0449758			0.999727	0.000872547			0.983325	0.00698956			0.999727	0.000872547			0.983389
0.304304	0.997892	0.00239133			0.995974	0.00345464			0.276117	0.0415752			0.957759	0.0125572			0.0179429	0.000429435			0.999682	0.00096881			0.599652	0.0522643			0.273777	0.0413185			0.410408	0.0447018			0.999727	0.000870566			0.983274	0.00696766			0.999727	0.000870566			0.983338
0.305305	0.997879	0.00237114			0.995858	0.00363703			0.274499	0.0413294			0.957256	0.0124856			0.0179083	0.000428493			0.999661	0.000983287			0.597728	0.0523745			0.272152	0.0409585			0.408338	0.044222			0.999683	0.00090972			0.983109	0.00705977			0.999683	0.00090972			0.983193
0.306306	0.997861	0.0023778			0.995845	0.00362414			0.273818	0.0412223			0.957103	0.0126006			0.0178884	0.000428419			0.999662	0.00098107			0.596807	0.0524596			0.271455	0.0408571			0.407494	0.04435			0.999684	0.000907668			0.983125	0.00706399			0.999684	0.000907668			0.982991
0.307307	0.997866	0.00237246			0.995832	0.00359694			0.272868	0.041084			0.956823	0.0125825			0.017869	0.000431583			0.999662	0.000978864			0.595859	0.0523452			0.270799	0.0406185			0.406881	0.0446965			0.999685	0.000905626			0.982944	0.00704253			0.999685	0.000905626			0.982811
0.308308	0.99783	0.00234211			0.995784	0.00359335			0.271336	0.0408438			0.956288	0.0124927			0.0178507	0.000419942			0.999664	0.00097448			0.594336	0.0524319			0.269261	0.0401927			0.405206	0.0444171			0.999664	0.000921352			0.982779	0.00695705			0.999664	0.000921352			0.982715
0.309309	0.997791	0.00242123			0.995771	0.00357995			0.270702	0.0406278			0.955891	0.0125091			0.0178205	0.000416594			0.999642	0.000990085			0.593239	0.0523752			0.268656	0.0402934			0.404192	0.0444407			0.999665	0.000919293			0.982752	0.00694688			0.999665	0.000919293			0.982602
0.31031	0.99769	0.00253744			0.995657	0.00362489			0.269273	0.0404237			0.955227	0.0126393			0.0177795	0.000402529			0.999577	0.00103407			0.591288	0.052338			0.266805	0.0401782			0.401982	0.0440454			0.999644	0.00098568			0.982655	0.00685972			0.999644	0.00098568			0.982549
0.311311	0.997695	0.00253183			0.995601	0.003741			0.268531	0.0402055			0.954858	0.0127453			0.0177575	0.000406065			0.999556	0.00104643			0.590553	0.0524295			0.266025	0.0400914			0.401281	0.044009			0.999645	0.000983493			0.982585	0.00684645			0.999645	0.000983493			0.982523
0.312312	0.997596	0.00259857			0.995555	0.00374368			0.266826	0.0397484			0.954522	0.0126233			0.0177234	0.000400424			0.999536	0.00105571			0.588655	0.0524106			0.264441	0.0397427			0.399481	0.0439135			0.999646	0.000979146			0.982512	0.00690552			0.999646	0.000979146			0.982428
0.313313	0.997535	0.00265197			0.995521	0.00377332			0.26611	0.0396739			0.954116	0.0126947			0.0177045	0.000403512			0.999537	0.00105339			0.587593	0.0526091			0.263941	0.0398126			0.398967	0.0440045			0.999647	0.000976988			0.982443	0.00689825			0.999647	0.000976988			0.982401
0.314314	0.997436	0.0026361			0.995411	0.00386092			0.264531	0.0391794			0.95365	0.0127663			0.017668	0.000404417			0.999539	0.00104876			0.58589	0.0529231			0.262428	0.0394449			0.397056	0.044128			0.999649	0.000972698			0.982288	0.00706567			0.999649	0.000972698			0.982264
0.315315	0.99742	0.00261792			0.995334	0.00384664			0.263623	0.0391635			0.953527	0.0127093			0.017657	0.000401346			0.99954	0.00104646			0.584739	0.0529245			0.261749	0.0392147			0.396274	0.0441059			0.999649	0.000970568			0.982326	0.00705075			0.999649	0.000970568			0.982197
0.316316	0.997382	0.00262344			0.995279	0.00395756			0.263002	0.0392054			0.953281	0.0125496			0.0176387	0.000401105			0.999541	0.00104418			0.583659	0.0531556			0.260953	0.0390768			0.395313	0.0442076			0.99965	0.000968447			0.98228	0.00706822			0.99965	0.000968447			0.98213
0.317317	0.997328	0.00262751			0.995041	0.00398995			0.261105	0.0386945			0.952827	0.0127268			0.0175959	0.000402302			0.999412	0.00115137			0.581774	0.0531809			0.259249	0.0385595			0.393895	0.0440381			0.999652	0.000964232			0.982062	0.00711361			0.999652	0.000964232			0.98189
0.318318	0.997334	0.00262183			0.994965	0.00394292			0.260437	0.0387091			0.952509	0.0126781			0.0175733	0.000405975			0.999413	0.00114887			0.580834	0.0532286			0.25857	0.0384276			0.393054	0.0440126			0.999652	0.000962139			0.981953	0.00708154			0.999652	0.000962139			0.981844
0.319319	0.99713	0.00264913			0.994774	0.0041444			0.258753	0.0383899			0.952055	0.012602			0.0175504	0.000393634			0.999394	0.00115318			0.578383	0.0533252			0.257124	0.0383338			0.391069	0.0436199			0.999654	0.000957979			0.981883	0.00702559			0.999654	0.000957979			0.981567
0.32032	0.997136	0.00264344			0.994764	0.00414748			0.25814	0.0383771			0.951979	0.0126686			0.017529	0.000392728			0.999374	0.00115947			0.577519	0.0534372			0.256404	0.0381166			0.390068	0.0436708			0.999633	0.000972291			0.981796	0.00703136			0.999633	0.000972291			0.981461
0.321321	0.996999	0.00275041			0.994637	0.00422652			0.2569	0.0379267			0.951396	0.0126699			0.0174968	0.000401588			0.999355	0.00116276			0.576015	0.0532785			0.254833	0.0379626			0.388443	0.0434223			0.999592	0.000998531			0.981686	0.00700014			0.999592	0.000998531			0.981414
0.322322	0.996985	0.00279515			0.994628	0.00423885			0.256395	0.0378514			0.950956	0.0128368			0.0174816	0.000403212			0.999314	0.00117542			0.574925	0.0533226			0.253995	0.0377108			0.387552	0.0433073			0.999571	0.00101053			0.981663	0.00698663			0.999571	0.00101053			0.98139
0.323323	0.99687	0.00285308			0.994397	0.00429311			0.254774	0.037681			0.950313	0.0131394			0.0174332	0.000404138			0.999317	0.0011704			0.572752	0.0531423			0.252269	0.0378472			0.385616	0.0432721			0.99953	0.00103247			0.981246	0.00708833			0.99953	0.00103247			0.981284
0.324324	0.996813	0.00287951			0.994325	0.0043898			0.254071	0.0375734			0.949939	0.0133741			0.0174232	0.000396621			0.999297	0.00117478			0.571755	0.0530001			0.251494	0.0375555			0.385067	0.0431622			0.99951	0.0010853			0.981183	0.00705724			0.99951	0.0010853			0.981057
0.325325	0.996757	0.00296471			0.994274	0.00439499			0.25329	0.0373854			0.949659	0.0134923			0.0174033	0.00038786			0.999298	0.00117228			0.571207	0.0529521			0.250695	0.0376528			0.384274	0.0430551			0.999469	0.00118358			0.981079	0.00712709			0.999469	0.00118358			0.980933
0.326326	0.996623	0.00297549			0.994048	0.0044985			0.251659	0.0372129			0.948948	0.0135738			0.0173658	0.000390234			0.999238	0.00122266			0.569023	0.0529425			0.249202	0.0373244			0.382609	0.0427314			0.99945	0.00118797			0.980811	0.00710169			0.99945	0.00118797			0.98087
0.327327	0.996609	0.00296772			0.993914	0.00452258			0.250933	0.0371321			0.948667	0.013498			0.0173535	0.000389569			0.999218	0.00122507			0.567976	0.0529509			0.248585	0.0371859			0.381694	0.0425675			0.99943	0.00119439			0.980769	0.00708619			0.99943	0.00119439			0.980789
0.328328	0.996582	0.00298156			0.993774	0.00463914			0.249319	0.0368243			0.948098	0.0135687			0.0173178	0.000387298			0.999221	0.00121992			0.56615	0.0533629			0.24714	0.0369462			0.380085	0.0426059			0.999432	0.00118937			0.980707	0.00708042			0.999432	0.00118937			0.980666
0.329329	0.996526	0.00299777			0.993683	0.00466095			0.248711	0.0367394			0.947914	0.0134369			0.0172865	0.000400677			0.999223	0.00121736			0.565433	0.0531153			0.246409	0.0368754			0.379247	0.0424551			0.999433	0.00118688			0.980564	0.00704806			0.999433	0.00118688			0.980583
0.33033	0.996499	0.00302346			0.993585	0.00461932			0.247326	0.0364562			0.947444	0.0134156			0.0172652	0.000411568			0.999185	0.00125645			0.563603	0.0530127			0.245157	0.0365811			0.377849	0.0422302			0.999394	0.00123437			0.980363	0.00711216			0.999394	0.00123437			0.980462
0.331331	0.996465	0.00302619			0.993515	0.00456769			0.246612	0.0364054			0.946952	0.013552			0.0172472	0.000414702			0.999186	0.00125383			0.562855	0.0529753			0.24449	0.0364872			0.37706	0.0420727			0.999395	0.0012318			0.980281	0.00703543			0.999395	0.0012318			0.980361
0.332332	0.996356	0.00310591			0.993399	0.0046046			0.245497	0.036095			0.946032	0.0138328			0.0172183	0.000412479			0.999148	0.00135489			0.560981	0.0526793			0.243064	0.0362278			0.375482	0.0415375			0.999377	0.00123397			0.980143	0.00710634			0.999377	0.00123397			0.980179
0.333333	0.996322	0.00307803			0.99333	0.00461367			0.244691	0.0358217			0.945692	0.0138347			0.0172023	0.000410189			0.99915	0.00135208			0.56018	0.052585			0.242406	0.0361789			0.374325	0.0411293			0.999378	0.00123142			0.980124	0.007105			0.999378	0.00123142			0.980061
0.334334	0.99631	0.00309534			0.99318	0.00458342			0.244254	0.03585			0.945433	0.0140164			0.0171934	0.000412377			0.999152	0.00134929			0.55918	0.0526924			0.241748	0.0359793			0.373444	0.0408172			0.999379	0.00122887			0.980005	0.00710644			0.999379	0.00122887			0.979962
0.335335	0.996202	0.00311102			0.993106	0.00458126			0.242799	0.0354018			0.944733	0.0142999			0.017159	0.000408247			0.999155	0.00134373			0.557566	0.0524993			0.240264	0.0352627			0.371957	0.0407154			0.99932	0.00124316			0.979888	0.00710743			0.99932	0.00124316			0.979845
0.336336	0.996148	0.00308935			0.99308	0.00457424			0.242148	0.035502			0.944237	0.01438			0.0171442	0.000408299			0.999116	0.00137729			0.556631	0.0524007			0.239556	0.0352317			0.371062	0.0405434			0.999322	0.00124061			0.979731	0.00712992			0.999322	0.00124061			0.979788
0.337337	0.996082	0.00306875			0.993008	0.00467159			0.240928	0.0351976			0.943801	0.0145494			0.0171177	0.000405312			0.99912	0.00137166			0.554831	0.0518723			0.238355	0.0351572			0.369456	0.0407444			0.999304	0.00124119			0.979458	0.00712603			0.999304	0.00124119			0.979496
0.338338	0.996029	0.00308546			0.992981	0.00465415			0.240422	0.0352155			0.943384	0.0146523			0.0171016	0.000401658			0.999121	0.00136886			0.553866	0.0520561			0.237895	0.0351312			0.36887	0.0408174			0.999305	0.00123866			0.979321	0.0070681			0.999305	0.00123866			0.979458
0.339339	0.996005	0.00304693			0.992909	0.00461852			0.239231	0.0347834			0.9425	0.0147671			0.0170738	0.000400404			0.999105	0.00139546			0.55244	0.052387			0.236527	0.0348496			0.367382	0.0407477			0.999247	0.00128125			0.979093	0.00720592			0.999247	0.00128125			0.979148
0.34034	0.995973	0.00312022			0.992923	0.0046093			0.238622	0.0345312			0.941996	0.0147419			0.0170643	0.000391317			0.999107	0.00139263			0.551581	0.0522453			0.236006	0.0347127			0.366507	0.0407943			0.999249	0.00127865			0.979037	0.00718464			0.999249	0.00127865			0.979054
0.341341	0.995789	0.00327829			0.992791	0.00453325			0.237507	0.0343569			0.941154	0.0151811			0.0170334	0.000396952			0.99909	0.00141797			0.549717	0.0522954			0.234507	0.0342096			0.364706	0.0402083			0.999231	0.00127755			0.978674	0.00724394			0.999231	0.00127755			0.978905
0.342342	0.995738	0.00327415			0.992727	0.00463814			0.236901	0.0342425			0.940706	0.0155749			0.0170166	0.000394119			0.999072	0.00144506			0.548903	0.0522134			0.233699	0.033984			0.363835	0.0399486			0.999233	0.00127497			0.978581	0.00720627			0.999233	0.00127497			0.978676
0.343343	0.995726	0.00325988			0.992543	0.00473086			0.236394	0.0340774			0.940312	0.0153572			0.017003	0.000381049			0.999074	0.00144216			0.548186	0.0525365			0.233101	0.0337594			0.363198	0.0398343			0.999214	0.00127612			0.978507	0.00723811			0.999214	0.00127612			0.978584
0.344344	0.995703	0.00325575			0.992494	0.00471951			0.234917	0.0337629			0.939299	0.0154615			0.0169777	0.00039086			0.999077	0.00143638			0.54658	0.0525993			0.231811	0.0336287			0.361538	0.0398757			0.999218	0.001271			0.978283	0.00719329			0.999218	0.001271			0.97836
0.345345	0.995672	0.00323288			0.99245	0.00478444			0.234337	0.033654			0.93885	0.0155402			0.0169666	0.000390916			0.999059	0.00143451			0.545569	0.0524157			0.231086	0.0335837			0.360803	0.0397239			0.999199	0.00130313			0.978153	0.00720521			0.999199	0.00130313			0.97825
0.346346	0.995571	0.00332591			0.992362	0.00479799			0.233204	0.0336574			0.938286	0.0154612			0.0169255	0.000400714			0.999043	0.00142951			0.543737	0.0524087			0.22937	0.033106			0.359482	0.0393287			0.999143	0.00133612			0.977935	0.0073478			0.999143	0.00133612			0.978011
0.347347	0.99552	0.00331653			0.992318	0.00479578			0.232627	0.0335813			0.937756	0.0155684			0.0169207	0.000397398			0.999025	0.0014271			0.542648	0.0524804			0.228579	0.032978			0.358657	0.0390704			0.999144	0.00133347			0.977807	0.00734497			0.999144	0.00133347			0.977903
0.348348	0.995439	0.00329213			0.992075	0.00485041			0.231272	0.0332828			0.936827	0.015793			0.0168863	0.000397701			0.999009	0.0014216			0.540815	0.0526252			0.227281	0.032496			0.356911	0.0388189			0.999148	0.00132819			0.977665	0.00732226			0.999148	0.00132819			0.977799
0.349349	0.995389	0.00327986	0.992109	0.998669	0.992013	0.00489349	0.98712	0.996907	0.230533	0.0333872	0.197146	0.26392	0.93643	0.0159933	0.920437	0.952423	0.0168781	0.000395117	0.016483	0.0172732	0.999011	0.00141879	0.997592	1.00043	0.540126	0.0527385	0.487387	0.592864	0.226594	0.0324141	0.194179	0.259008	0.356144	0.0389188	0.317225	0.395063	0.999149	0.00132556	0.997824	1.00047	0.977633	0.00735511	0.970278	0.984988	0.999149	0.00132556	0.997824	1.00047	0.977652
0.35035	0.995212	0.00338232			0.991928	0.00493013			0.22918	0.0332935			0.935701	0.0160872			0.0168453	0.000398933			0.998995	0.00141308			0.538542	0.0528769			0.225401	0.0320131			0.354215	0.0388932			0.999074	0.00132632			0.977418	0.0073812			0.999074	0.00132632			0.97738
0.351351	0.995202	0.00338773			0.991848	0.00503811			0.228544	0.0330749			0.93551	0.0161199			0.0168354	0.00040685			0.998977	0.0014099			0.537341	0.0528264			0.224906	0.0319987			0.353409	0.0387073			0.999056	0.00132447			0.977347	0.00731099			0.999056	0.00132447			0.977198
0.352352	0.995192	0.00338171			0.991864	0.0050284			0.22808	0.0329979			0.935105	0.016378			0.0168188	0.000399963			0.998979	0.00140714			0.536499	0.0528598			0.224347	0.0320508			0.352704	0.0386193			0.999058	0.00132187			0.977243	0.00749003			0.999058	0.00132187			0.977147
0.353353	0.995115	0.00351017			0.991665	0.00505331			0.226592	0.0328672			0.934429	0.0161452			0.0167828	0.000400605			0.998964	0.00140096			0.534394	0.0530431			0.223141	0.0318236			0.351288	0.0382074			0.999042	0.00131716			0.977106	0.00747322			0.999042	0.00131716			0.976918
0.354354	0.995047	0.00354245			0.991605	0.00512757			0.22576	0.0327155			0.933956	0.016259			0.0167639	0.0004066			0.998966	0.00139823			0.533739	0.0532468			0.222357	0.0314739			0.350276	0.0382281			0.999044	0.00131459			0.977056	0.00748966			0.999044	0.00131459			0.976925
0.355355	0.994952	0.0037146			0.991579	0.00509635			0.224349	0.032554			0.933737	0.0162261			0.0167371	0.000397899			0.998931	0.00139063			0.531453	0.0533554			0.221208	0.0312386			0.348596	0.0379812			0.999009	0.00133822			0.976959	0.00754642			0.999009	0.00133822			0.976753
0.356356	0.994923	0.00369498			0.991481	0.00511084			0.223745	0.0322791			0.9333	0.0162518			0.0167185	0.000393601			0.998914	0.00141349			0.530699	0.0534365			0.220744	0.0312206			0.347487	0.0378568			0.999011	0.00133562			0.9768	0.00761331			0.999011	0.00133562			0.976667
0.357357	0.994866	0.00373467			0.991247	0.00505414			0.22248	0.0318406			0.9324	0.0163658			0.0166906	0.000384184			0.998918	0.00140803			0.528557	0.0530239			0.219837	0.0309092			0.346257	0.0379217			0.998995	0.00133005			0.976518	0.00759474			0.998995	0.00133005			0.976389
0.358358	0.994876	0.00372754			0.991226	0.00505791			0.221681	0.0315737			0.931998	0.0162491			0.016682	0.000384291			0.998901	0.00140359			0.527739	0.0530121			0.219366	0.0307816			0.345699	0.0377698			0.998997	0.00132749			0.976452	0.00760509			0.998997	0.00132749			0.976285
0.359359	0.994724	0.00373363			0.991032	0.00505049			0.220265	0.031216			0.931286	0.0161445			0.0166549	0.000385231			0.998866	0.00139395			0.525753	0.0528997			0.218067	0.0304856			0.344158	0.0374016			0.998962	0.00134855			0.976246	0.00758364			0.998962	0.00134855			0.97599
0.36036	0.994639	0.00366271			0.990936	0.00504486			0.21967	0.0311654			0.930864	0.0162462			0.0166399	0.000390591			0.998849	0.00141515			0.524722	0.052322			0.217399	0.0305311			0.343456	0.037291			0.998888	0.00139353			0.976089	0.00757883			0.998888	0.00139353			0.975961
0.361361	0.994611	0.00368846			0.99084	0.00507137			0.219075	0.0310298			0.930399	0.0164966			0.0166241	0.000389018			0.998833	0.0014097			0.523497	0.0523936			0.216652	0.0306424			0.342977	0.0373164			0.99889	0.00139087			0.975969	0.0075474			0.99889	0.00139087			0.975823
0.362362	0.994462	0.00375668			0.990744	0.00511651			0.217812	0.030786			0.929725	0.016603			0.0165947	0.00039396			0.998799	0.00142399			0.521818	0.0521623			0.215288	0.0299376			0.34155	0.0370918			0.998799	0.00152223			0.975714	0.00761426			0.998799	0.00152223			0.975531
0.363363	0.994454	0.00380998			0.990668	0.0050967			0.217142	0.0306081			0.929276	0.0166775			0.0165788	0.000395012			0.998782	0.00141782			0.520619	0.0520389			0.214566	0.0299251			0.340953	0.0370092			0.998801	0.00151934			0.975596	0.0075954			0.998801	0.00151934			0.975359
0.364364	0.994362	0.00379786			0.990424	0.00516402			0.215701	0.0304898			0.928205	0.0163458			0.0165455	0.000396488			0.998787	0.00141244			0.519039	0.0520883			0.213346	0.0297106			0.339481	0.0366505			0.99873	0.00159255			0.975251	0.00752227			0.99873	0.00159255			0.975144
0.365365	0.994317	0.00380284			0.990312	0.00520334			0.214954	0.030297			0.927819	0.0161608			0.0165256	0.000393364			0.998789	0.00140977			0.517886	0.0521481			0.212683	0.0295688			0.338652	0.0364682			0.998733	0.00158954			0.975188	0.00748441			0.998733	0.00158954			0.975063
0.366366	0.994114	0.00385221			0.99009	0.0052388			0.213836	0.0300207			0.926902	0.0165928			0.0165022	0.000398199			0.998775	0.00140076			0.516273	0.052259			0.211273	0.0294176			0.336904	0.0363287			0.998738	0.00158356			0.974886	0.00754196			0.998738	0.00158356			0.974904
0.367367	0.994088	0.00388722			0.990053	0.00527757			0.213214	0.0298704			0.926607	0.0165253			0.0164908	0.000395035			0.998777	0.00139813			0.515399	0.0523043			0.210727	0.0294245			0.336222	0.0363361			0.998721	0.00159908			0.974737	0.00769756			0.998721	0.00159908			0.974789
0.368368	0.994055	0.00391652			0.989887	0.00527103			0.211903	0.0295685			0.925841	0.0167625			0.016474	0.000396304			0.998744	0.00148261			0.513763	0.0519815			0.209454	0.029207			0.334737	0.0361598			0.998689	0.00160681			0.974527	0.00772597			0.998689	0.00160681			0.974385
0.369369	0.994029	0.00392332			0.989814	0.00523587			0.211373	0.0295076			0.925411	0.0168572			0.0164556	0.0003943			0.998709	0.0015184			0.513028	0.0518263			0.208878	0.0291725			0.333989	0.0364351			0.998672	0.00164255			0.974306	0.00772165			0.998672	0.00164255			0.974272
0.37037	0.993947	0.00389253			0.989778	0.00525204			0.210861	0.0295011			0.924906	0.01702			0.0164357	0.000386105			0.998693	0.00151104			0.512152	0.0516703			0.208295	0.0291701			0.333047	0.0363615			0.998675	0.00163949			0.974159	0.00778908			0.998675	0.00163949			0.974087
0.371371	0.993731	0.00393952			0.989488	0.00531724			0.209717	0.0291449			0.923909	0.017064			0.0164141	0.000389693			0.998624	0.00155372			0.510098	0.0515399			0.207115	0.0290606			0.33149	0.0361628			0.99868	0.0016334			0.974023	0.00777642			0.99868	0.0016334			0.973865
0.372372	0.993705	0.00390763			0.98947	0.00529221			0.209026	0.0290882			0.923545	0.0169687			0.0163995	0.000390719			0.998608	0.00156766			0.509061	0.051239			0.206582	0.0289942			0.330671	0.0360889			0.998682	0.00163037			0.974017	0.00776382			0.998682	0.00163037			0.973789
0.373373	0.993637	0.00386111			0.98931	0.00533827			0.207775	0.0290251			0.922942	0.0170422			0.0163752	0.000400776			0.998594	0.00155622			0.507217	0.0510442			0.205488	0.0288583			0.329154	0.0362952			0.998669	0.00161978			0.97369	0.0078248			0.998669	0.00161978			0.973568
0.374374	0.993558	0.00399763			0.989184	0.00530272			0.207282	0.0289699			0.922525	0.0171228			0.0163627	0.000399093			0.998542	0.00157911			0.506223	0.0507276			0.204913	0.0287777			0.328403	0.0361938			0.998671	0.00161679			0.973632	0.00780541			0.998671	0.00161679			0.973529
0.375375	0.993436	0.00396269			0.988935	0.00531884			0.20633	0.028891			0.921995	0.0172435			0.0163289	0.000400623			0.998529	0.00158851			0.504482	0.0508953			0.203811	0.0287034			0.326982	0.0361703			0.998658	0.00162718			0.973414	0.00795178			0.998658	0.00162718			0.973416
0.376376	0.993375	0.00394273			0.988848	0.00534614			0.205778	0.028761			0.921599	0.0173314			0.0163152	0.000401809			0.998531	0.0015856			0.50377	0.050647			0.20324	0.0286701			0.326172	0.0362455			0.998623	0.00161412			0.973307	0.00810367			0.998623	0.00161412			0.973204
0.377377	0.993236	0.00396351			0.988619	0.00535794			0.204757	0.0285508			0.920596	0.0174795			0.016288	0.000398404			0.998482	0.00162285			0.501568	0.0503391			0.202049	0.0283719			0.324765	0.035922			0.998628	0.00160822			0.973037	0.00804219			0.998628	0.00160822			0.973089
0.378378	0.993122	0.00392466			0.988568	0.00532274			0.204191	0.0286551			0.920061	0.0174143			0.0162683	0.000403476			0.998448	0.00166711			0.500507	0.0503808			0.201532	0.028349			0.324178	0.0357395			0.998631	0.00160529			0.972963	0.00801689			0.998631	0.00160529			0.972929
0.379379	0.99308	0.0039184			0.988428	0.00530756			0.203545	0.0283854			0.91945	0.0172886			0.0162553	0.000403587			0.998415	0.00170913			0.499554	0.0504679			0.201024	0.0281601			0.323513	0.0357504			0.998615	0.00159703			0.972753	0.00807276			0.998615	0.00159703			0.972824
0.38038	0.992945	0.00402366			0.98831	0.00541402			0.202423	0.0280746			0.91858	0.0176259			0.0162314	0.000408818			0.998421	0.00170294			0.497922	0.0505513			0.199926	0.0278347			0.321765	0.0353605			0.998602	0.00160652			0.972556	0.00804452			0.998602	0.00160652			0.972558
0.381381	0.992849	0.00399248			0.988296	0.00540337			0.201781	0.0279815			0.918273	0.0176348			0.0162187	0.000411728			0.998369	0.00173523			0.496827	0.0506273			0.199377	0.0276958			0.321072	0.0353684			0.998586	0.00159792			0.972519	0.00802915			0.998586	0.00159792			0.972434
0.382382	0.992769	0.00408895			0.988108	0.00539871			0.200659	0.0277257			0.917425	0.0178216			0.0162018	0.000410601			0.998357	0.00175886			0.494889	0.0506757			0.198296	0.0272233			0.319781	0.035217			0.998555	0.00162121			0.972273	0.00801783			0.998555	0.00162121			0.972226
0.383383	0.992764	0.00408541			0.988041	0.00539391			0.200268	0.0277008			0.916939	0.0178256			0.0161945	0.000412181			0.998324	0.00173993			0.494245	0.0505913			0.197728	0.0270655			0.319138	0.0352538			0.99854	0.0016323			0.972237	0.00805639			0.99854	0.0016323			0.97217
0.384384	0.992578	0.00420314			0.987786	0.00548545			0.199216	0.0274562			0.916062	0.0181283			0.0161763	0.000409499			0.998258	0.00179257			0.492532	0.0505591			0.196587	0.0269721			0.317522	0.0347809			0.998474	0.00173555			0.972081	0.00817006			0.998474	0.00173555			0.971861
0.385385	0.992467	0.00418912			0.98765	0.00550978			0.198706	0.027407			0.915321	0.0183606			0.0161676	0.000413176			0.998244	0.00179885			0.491917	0.0505946			0.196167	0.0268988			0.316896	0.0346115			0.998459	0.00172579			0.971977	0.00815926			0.998459	0.00172579			0.971775
0.386386	0.992353	0.00421014			0.987328	0.00565827			0.197463	0.0273397			0.914474	0.0182953			0.0161438	0.000401122			0.998232	0.00181927			0.490075	0.0503764			0.19497	0.0266143			0.315634	0.0345307			0.99841	0.00171729			0.971735	0.00805203			0.99841	0.00171729			0.971636
0.387387	0.992243	0.00423133			0.987298	0.00563153			0.196946	0.0271653			0.913868	0.0186751			0.0161318	0.000400921			0.998235	0.00181603			0.489025	0.0503538			0.194367	0.0264395			0.314913	0.0344143			0.998396	0.00172552			0.9716	0.00817636			0.998396	0.00172552			0.971534
0.388388	0.992239	0.00420989			0.987251	0.00566923			0.196453	0.0271099			0.913477	0.0187833			0.0161221	0.000396627			0.998203	0.00183017			0.488169	0.0501828			0.193836	0.0262783			0.314079	0.0343741			0.998363	0.00174402			0.971497	0.00811483			0.998363	0.00174402			0.971465
0.389389	0.992093	0.00430843			0.986916	0.00580161			0.195296	0.0269609			0.91268	0.0188558			0.0160919	0.000397447			0.998156	0.0018309			0.486082	0.0496639			0.192702	0.0261876			0.312706	0.0344558			0.998333	0.00174039			0.971225	0.0079981			0.998333	0.00174039			0.971229
0.39039	0.991985	0.00440935			0.986853	0.0057991			0.194895	0.0268296			0.912322	0.0188878			0.0160817	0.000397402			0.998124	0.00180852			0.485527	0.0495477			0.192182	0.026164			0.312083	0.0343638			0.998336	0.00173732			0.971142	0.00809823			0.998336	0.00173732			0.970979
0.391391	0.991874	0.0044613			0.986657	0.0057186			0.19385	0.0266276			0.911202	0.0190707			0.0160594	0.000403194			0.998095	0.00183412			0.483797	0.0493114			0.19106	0.0259159			0.310772	0.0342356			0.998324	0.0017231			0.970892	0.00818498			0.998324	0.0017231			0.970713
0.392392	0.991819	0.00445589			0.986508	0.00574372			0.193175	0.0264314			0.91058	0.0193227			0.0160514	0.000407649			0.998081	0.00182086			0.48278	0.049311			0.190701	0.0258828			0.309926	0.0341208			0.998327	0.00172007			0.97081	0.00825423			0.998327	0.00172007			0.970614
0.393393	0.991658	0.00450664			0.986351	0.00582973			0.192053	0.0261322			0.909704	0.0193696			0.0160273	0.00039999			0.99807	0.00180426			0.481094	0.0490279			0.189551	0.025821			0.308354	0.0334972			0.998245	0.00172515			0.970498	0.00840877			0.998245	0.00172515			0.970267
0.394394	0.991604	0.00456145			0.986238	0.00586205			0.191446	0.0260545			0.909092	0.0193201			0.016016	0.000398092			0.998021	0.0018207			0.480194	0.0490413			0.188996	0.0256063			0.307764	0.0333062			0.998231	0.00173101			0.970302	0.00846379			0.998231	0.00173101			0.970055
0.395395	0.991358	0.00463031			0.985997	0.00589988			0.190449	0.0258012			0.907887	0.0194506			0.016	0.000393204			0.997959	0.00185412			0.478221	0.0487978			0.188002	0.0254321			0.30654	0.0330872			0.99822	0.00175108			0.970057	0.0084662			0.99822	0.00175108			0.969861
0.396396	0.991322	0.0046441			0.985869	0.0059705			0.189871	0.0256361			0.907529	0.0194334			0.0159934	0.000387174			0.997893	0.00187086			0.477139	0.0486159			0.187542	0.0252311			0.305837	0.0332506			0.998188	0.00174698			0.96996	0.0085147			0.998188	0.00174698			0.969797
0.397397	0.991218	0.00476599			0.985689	0.00587821			0.189361	0.0255333			0.907059	0.0194241			0.0159819	0.000383686			0.997896	0.00186761			0.476317	0.0487836			0.187094	0.0252739			0.305136	0.0332114			0.998122	0.00179131			0.9698	0.00862601			0.998122	0.00179131			0.969734
0.398398	0.991044	0.0048031			0.985519	0.00593906			0.188447	0.0255348			0.906248	0.019633			0.0159503	0.000382908			0.997851	0.0018419			0.474673	0.0485759			0.186173	0.025086			0.30408	0.0330495			0.998042	0.0018508			0.969574	0.00858975			0.998042	0.0018508			0.969314
0.399399	0.991008	0.00482987			0.985444	0.00602663			0.187939	0.0252659			0.905697	0.0195988			0.0159355	0.000390334			0.997838	0.00182643			0.473633	0.0483152			0.1858	0.0250516			0.303412	0.0330399			0.998045	0.0018476			0.969481	0.00871913			0.998045	0.0018476			0.969188
0.4004	0.990835	0.00483744			0.985176	0.00611921			0.1869	0.025021			0.904712	0.0197456			0.0159185	0.000382011			0.997811	0.00186033			0.471817	0.0487122			0.184925	0.0249772			0.302126	0.0326333			0.998001	0.00188995			0.969163	0.00882331			0.998001	0.00188995			0.96882
0.401401	0.990834	0.00487055			0.98505	0.00610137			0.186342	0.0248503			0.903974	0.0194546			0.0159082	0.000379065			0.997798	0.00186077			0.471005	0.048523			0.184301	0.0248248			0.301519	0.0326113			0.99797	0.00191272			0.969069	0.00881994			0.99797	0.00191272			0.968726
0.402402	0.990646	0.00490234			0.984801	0.0061699			0.18544	0.0247217			0.902811	0.0197017			0.0158957	0.000370415			0.997771	0.00189236			0.469333	0.0485738			0.183339	0.0246015			0.30035	0.0327057			0.99784	0.00194011			0.9689	0.00893039			0.99784	0.00194011			0.968557
0.403403	0.990561	0.00486947			0.984743	0.00616153			0.184951	0.0245995			0.902257	0.0198657			0.015886	0.000371247			0.997758	0.00187646			0.4685	0.0483939			0.182792	0.0244152			0.299664	0.0326015			0.997809	0.00194369			0.968854	0.00886796			0.997809	0.00194369			0.968465
0.404404	0.990409	0.00494912			0.984449	0.00636803			0.183961	0.024513			0.900983	0.0203606			0.0158622	0.000365326			0.997715	0.00195335			0.466581	0.0484635			0.18168	0.0241901			0.298101	0.0323309			0.9978	0.00194035			0.968732	0.00884665			0.9978	0.00194035			0.968218
0.405405	0.990358	0.00496352			0.984261	0.00644168			0.183491	0.0244231			0.900467	0.0205727			0.0158522	0.000364519			0.997684	0.00196938			0.466	0.0483479			0.18129	0.0241692			0.2973	0.0321853			0.997769	0.00194298			0.96853	0.00897264			0.997769	0.00194298			0.968079
0.406406	0.990226	0.00511522			0.984139	0.00644327			0.183048	0.0244643			0.899847	0.0205598			0.0158457	0.000365007			0.997671	0.00196807			0.465154	0.0482195			0.180707	0.0239527			0.2967	0.0322089			0.997739	0.00193004			0.968374	0.00898477			0.997739	0.00193004			0.968052
0.407407	0.990076	0.00517171			0.983878	0.00640359			0.182255	0.0243507			0.898826	0.0206595			0.0158299	0.000364972			0.997595	0.00198383			0.463149	0.0479274			0.179802	0.0238445			0.295428	0.0318501			0.99768	0.00201965			0.967984	0.00897368			0.99768	0.00201965			0.967871
0.408408	0.990026	0.00517028			0.983758	0.00643529			0.181807	0.0242818			0.897874	0.0206862			0.015816	0.000362743			0.997565	0.00199698			0.462282	0.0476567			0.179228	0.0238203			0.294891	0.0318242			0.997667	0.00201805			0.967848	0.00906719			0.997667	0.00201805			0.967671
0.409409	0.989844	0.00518571			0.983536	0.00659096			0.180804	0.0239684			0.896721	0.02081			0.0157862	0.000357818			0.997557	0.00200534			0.460808	0.0474926			0.178251	0.0235853			0.293477	0.0315545			0.997658	0.00199859			0.967496	0.00915724			0.997658	0.00199859			0.967255
0.41041	0.989714	0.00536142			0.983368	0.00662178			0.180281	0.0239549			0.896182	0.0209841			0.015774	0.000354072			0.997477	0.00198909			0.459943	0.0472321			0.177826	0.0235953			0.292815	0.0315053			0.997628	0.00199815			0.967233	0.00916036			0.997628	0.00199815			0.967136
0.411411	0.98955	0.00529834			0.983081	0.00661123			0.179517	0.0238018			0.895068	0.020736			0.0157638	0.000361363			0.997451	0.00196778			0.457658	0.0469251			0.176785	0.0234557			0.291471	0.0313682			0.997602	0.00197945			0.966945	0.00907473			0.997602	0.00197945			0.9669
0.412412	0.989518	0.00527732			0.982963	0.00660532			0.179128	0.0238434			0.894606	0.0209811			0.0157553	0.000359383			0.997406	0.00196264			0.456937	0.0467791			0.176274	0.0234043			0.290942	0.0311258			0.997606	0.00197615			0.966825	0.00906413			0.997606	0.00197615			0.966766
0.413413	0.989242	0.00535387			0.982648	0.00666449			0.178095	0.0237667			0.89353	0.0211974			0.015748	0.000356451			0.997381	0.0019967			0.455241	0.0468184			0.175365	0.0232378			0.290063	0.0310309			0.997564	0.00202714			0.966511	0.00905885			0.997564	0.00202714			0.966386
0.414414	0.989178	0.00533916			0.98258	0.00669263			0.177669	0.0237794			0.893141	0.021142			0.0157359	0.000364171			0.997336	0.00203128			0.454284	0.0468544			0.174898	0.0231488			0.289485	0.0309198			0.997552	0.00202428			0.966255	0.00918278			0.997552	0.00202428			0.966317
0.415415	0.989081	0.00534202			0.982431	0.00667726			0.177196	0.0237143			0.892618	0.0213261			0.0157208	0.000364796			0.997324	0.00205356			0.453532	0.0467297			0.174304	0.0229752			0.288985	0.0309611			0.997523	0.00206188			0.966139	0.0092114			0.997523	0.00206188			0.966184
0.416416	0.988809	0.00543977			0.982135	0.0066605			0.176276	0.0237662			0.891524	0.0216073			0.0157019	0.00036485			0.997217	0.00209911			0.451572	0.0464349			0.173348	0.022866			0.287571	0.030737			0.997465	0.00208076			0.965847	0.00934248			0.997465	0.00208076			0.965735
0.417417	0.988747	0.00544222			0.982085	0.00670564			0.175687	0.0236135			0.890958	0.0218084			0.0156919	0.000366928			0.997221	0.00209564			0.450611	0.0465123			0.172913	0.0227835			0.286801	0.0306904			0.997453	0.00206349			0.965731	0.00932476			0.997453	0.00206349			0.965652
0.418418	0.988479	0.00568768			0.981791	0.00661809			0.174764	0.0234814			0.889983	0.0217969			0.0156848	0.000373864			0.997198	0.00209688			0.44897	0.0464247			0.171866	0.0226056			0.28564	0.0305412			0.997445	0.00205613			0.965485	0.00927024			0.997445	0.00205613			0.965283
0.419419	0.988321	0.00574818	0.982573	0.994069	0.981709	0.00660156	0.975107	0.98831	0.17421	0.0233859	0.150825	0.197596	0.889463	0.0217282	0.867734	0.911191	0.0156798	0.000369752	0.01531	0.0160495	0.997169	0.0020748	0.995095	0.999244	0.448008	0.0464243	0.401583	0.494432	0.171333	0.0225002	0.148832	0.193833	0.285059	0.0304506	0.254608	0.315509	0.997416	0.00207743	0.995339	0.999493	0.965323	0.00919547	0.956127	0.974518	0.997416	0.00207743	0.995339	0.999493	0.965156
0.42042	0.988183	0.00579482			0.981292	0.00657757			0.173144	0.0233696			0.888477	0.0217799			0.0156581	0.000358727			0.997146	0.00210061			0.446461	0.0464516			0.170319	0.0225826			0.283763	0.0303351			0.997376	0.00214363			0.964911	0.00914715			0.997376	0.00214363			0.964913
0.421421	0.988105	0.00578128			0.981227	0.00661033			0.172714	0.0233962			0.88791	0.0219323			0.0156523	0.000361303			0.997118	0.0021164			0.445676	0.0463401			0.169848	0.0223722			0.283278	0.0303771			0.997347	0.00216246			0.964829	0.00917097			0.997347	0.00216246			0.964693
0.422422	0.98792	0.00582375			0.980928	0.00682834			0.171624	0.0230119			0.886443	0.022115			0.0156415	0.000351224			0.997046	0.00219027			0.444023	0.0462122			0.169036	0.0223052			0.282075	0.030211			0.997258	0.00219359			0.96444	0.00932186			0.997258	0.00219359			0.964397
0.423423	0.98794	0.00581449			0.980833	0.00681564			0.171094	0.0229712			0.88585	0.022087			0.0156363	0.000350198			0.997035	0.00218288			0.443006	0.0461486			0.168629	0.0222482			0.281433	0.0300823			0.997263	0.00219002			0.964254	0.00936634			0.997263	0.00219002			0.964287
0.424424	0.987816	0.00582997			0.980706	0.00683168			0.17062	0.0229601			0.885168	0.0220135			0.0156258	0.000352552			0.997023	0.00218759			0.442057	0.0461642			0.168218	0.0221292			0.280606	0.0299246			0.997235	0.00220601			0.964173	0.00934581			0.997235	0.00220601			0.964193
0.425425	0.987649	0.00585062			0.980424	0.0068823			0.169585	0.0227393			0.88372	0.0222744			0.0156155	0.000347326			0.996968	0.0021262			0.440689	0.0460836			0.167457	0.0221081			0.279551	0.0295396			0.997179	0.00218824			0.964	0.00943403			0.997179	0.00218824			0.963742
0.426426	0.987527	0.00589312			0.980316	0.00696005			0.169098	0.0227001			0.883048	0.022456			0.0156088	0.000345514			0.996973	0.00212277			0.439812	0.0460634			0.167059	0.0220314			0.27884	0.0296108			0.997167	0.00221735			0.963722	0.00932776			0.997167	0.00221735			0.963573
0.427427	0.987362	0.00597463			0.980004	0.00690591			0.168251	0.0225679			0.881772	0.022479			0.0155932	0.000344277			0.996854	0.00214864			0.43804	0.0462825			0.166125	0.0220882			0.277891	0.0294712			0.997064	0.00234619			0.963308	0.00925663			0.997064	0.00234619			0.963189
0.428428	0.987194	0.0060423			0.979897	0.00695455			0.167833	0.0226073			0.881114	0.0225151			0.0155756	0.000338131			0.996843	0.00216381			0.43699	0.0460141			0.165669	0.0219489			0.277204	0.0294197			0.997005	0.0023385			0.963169	0.00921041			0.997005	0.0023385			0.963141
0.429429	0.986984	0.00611012			0.979683	0.00702389			0.166738	0.0222152			0.879972	0.0226134			0.0155542	0.000338609			0.996774	0.00225653			0.435321	0.0456895			0.16474	0.0218344			0.276067	0.0291976			0.996982	0.00233373			0.962716	0.00922572			0.996982	0.00233373			0.96279
0.43043	0.986896	0.00614393			0.979485	0.00712489			0.166399	0.0222071			0.879315	0.0227205			0.0155465	0.000331028			0.996747	0.00221757			0.434496	0.0455866			0.164389	0.0217694			0.275546	0.0291575			0.996923	0.00234472			0.962625	0.00923662			0.996923	0.00234472			0.962641
0.431431	0.98672	0.00624821			0.97906	0.00729299			0.165399	0.0220907			0.877943	0.0228266			0.0155361	0.000336214			0.996693	0.00225313			0.432817	0.0457804			0.163687	0.0216682			0.274365	0.0288612			0.996806	0.00245641			0.96234	0.00925582			0.996806	0.00245641			0.962279
0.432432	0.986648	0.00626718			0.978832	0.0073519			0.164947	0.0221003			0.877123	0.0229349			0.0155316	0.00033621			0.996635	0.00225679			0.43195	0.0456733			0.163253	0.0215498			0.273698	0.0288032			0.996748	0.00247208			0.962204	0.00921763			0.996748	0.00247208			0.96213
0.433433	0.986529	0.00626388			0.978666	0.00733882			0.16465	0.0220221			0.876759	0.0229993			0.015523	0.000331369			0.996577	0.0023352			0.431052	0.0456906			0.162764	0.0214567			0.273084	0.0288285			0.996721	0.00246717			0.962116	0.00929078			0.996721	0.00246717			0.961996
0.434434	0.98637	0.00630745			0.978352	0.00742698			0.163804	0.021661			0.87578	0.0231588			0.0155079	0.000332767			0.996541	0.002412			0.429697	0.0454034			0.161751	0.0212966			0.271862	0.028708			0.996668	0.00248628			0.96176	0.00924275			0.996668	0.00248628			0.96163
0.435435	0.986253	0.00636848			0.978205	0.00750446			0.163316	0.0215521			0.874868	0.023343			0.015496	0.000332121			0.996546	0.0024082			0.428843	0.0454323			0.161184	0.0212524			0.271336	0.0286529			0.996642	0.00251039			0.961583	0.00923728			0.996642	0.00251039			0.961454
0.436436	0.986095	0.00634919			0.977848	0.00755903			0.162536	0.0212261			0.873745	0.0234496			0.0154684	0.000329799			0.996478	0.00237365			0.427327	0.045279			0.160322	0.0212076			0.270059	0.0286308			0.996605	0.00253291			0.961203	0.00930315			0.996605	0.00253291			0.961178
0.437437	0.985887	0.00642762			0.977595	0.00759075			0.162003	0.0210744			0.873107	0.0238097			0.01546	0.000327962			0.996468	0.00238319			0.426714	0.0453366			0.159888	0.021075			0.269398	0.0286103			0.996579	0.00253562			0.961043	0.00935789			0.996579	0.00253562			0.961018
0.438438	0.985625	0.00647818			0.977393	0.00758328			0.161135	0.0210296			0.871704	0.023982			0.0154459	0.000330574			0.996401	0.00241856			0.424757	0.0450764			0.159007	0.0210322			0.268384	0.0284084			0.996543	0.00254658			0.960694	0.00931448			0.996543	0.00254658			0.960728
0.439439	0.985539	0.00639912			0.977247	0.00760902			0.160747	0.0210243			0.87098	0.0238864			0.015437	0.000331416			0.99636	0.0024105			0.423683	0.0448676			0.158558	0.0209059			0.267793	0.028268			0.996517	0.00256745			0.960536	0.00933525			0.996517	0.00256745			0.960525
0.44044	0.98531	0.00651116			0.976883	0.00767516			0.159736	0.0208991			0.869582	0.023803			0.0154311	0.000328812			0.996262	0.00249225			0.421899	0.044696			0.157656	0.0208221			0.266589	0.0280949			0.99645	0.00256188			0.960248	0.00927142			0.99645	0.00256188			0.960211
0.441441	0.985227	0.00654575			0.976607	0.00784			0.159333	0.0209066			0.868838	0.0235799			0.0154159	0.000328744			0.996253	0.00250887			0.421185	0.0445346			0.157323	0.0207935			0.266127	0.0281797			0.996378	0.00253861			0.960092	0.00932413			0.996378	0.00253861			0.960068
0.442442	0.985052	0.00652896			0.976345	0.00789109			0.158837	0.0209245			0.868229	0.0236391			0.0154119	0.000326903			0.996243	0.00250594			0.42061	0.0444007			0.156914	0.0207625			0.265571	0.0280183			0.996368	0.00258298			0.959938	0.00943529			0.996368	0.00258298			0.959899
0.443443	0.984764	0.00647297			0.976061	0.00795875			0.15803	0.0208424			0.866862	0.0240724			0.0154012	0.000320369			0.996162	0.00250135			0.418704	0.0440143			0.156146	0.0207355			0.264541	0.0278714			0.996333	0.00257939			0.959614	0.00951715			0.996333	0.00257939			0.959573
0.444444	0.984591	0.0064834			0.975934	0.00793288			0.157579	0.0208863			0.866204	0.0241157			0.0153971	0.000320267			0.996137	0.00251716			0.418105	0.0440199			0.155807	0.0206953			0.263994	0.0277598			0.996292	0.00263413			0.959558	0.00944054			0.996292	0.00263413			0.959405
0.445445	0.984337	0.00654337			0.975533	0.00789423			0.156628	0.0207063			0.865027	0.0240757			0.0153851	0.000319759			0.996149	0.00250941			0.416424	0.0440146			0.154958	0.0206063			0.262874	0.0276806			0.996257	0.00264672			0.959208	0.00951961			0.996257	0.00264672			0.959054
0.446446	0.984211	0.00654549			0.975393	0.00792136			0.156147	0.0206798			0.864234	0.0240453			0.0153786	0.000316096			0.996109	0.00253384			0.415625	0.0439505			0.154495	0.0205989			0.262478	0.0276164			0.996248	0.00264337			0.959012	0.00952274			0.996248	0.00264337			0.958943
0.447447	0.984049	0.00654616			0.974797	0.00829445			0.15514	0.0205328			0.862906	0.0240559			0.0153719	0.000315599			0.996029	0.00256003			0.414212	0.043756			0.153658	0.020501			0.261442	0.0276567			0.996214	0.00268098			0.958584	0.00973529			0.996214	0.00268098			0.95854
0.448448	0.983879	0.00650576			0.974733	0.00837056			0.154786	0.0205013			0.862144	0.0239849			0.0153665	0.000317799			0.995973	0.00254316			0.413338	0.0437602			0.153313	0.020594			0.260876	0.027542			0.996189	0.00267716			0.958504	0.00978225			0.996189	0.00267716			0.958392
0.449449	0.983467	0.00659298			0.974372	0.00847249			0.153973	0.0204569			0.861011	0.0240677			0.0153583	0.000321049			0.995955	0.00254232			0.41162	0.0436354			0.152383	0.0202763			0.259696	0.027326			0.99614	0.00273807			0.958289	0.00985373			0.99614	0.00273807			0.958078
0.45045	0.983403	0.00663986			0.974176	0.00842595			0.153628	0.0204639			0.860234	0.024155			0.0153507	0.000320677			0.995946	0.00256446			0.410985	0.0435127			0.151991	0.020217			0.259032	0.0271549			0.996115	0.00270729			0.958026	0.00985767			0.996115	0.00270729			0.957956
0.451451	0.983339	0.00660877			0.973938	0.00838953			0.153225	0.0204696			0.85955	0.0242127			0.0153439	0.000323548			0.995891	0.00257254			0.410107	0.0433401			0.151574	0.0201325			0.258416	0.0271135			0.99606	0.00272645			0.957905	0.00987462			0.99606	0.00272645			0.957821
0.452452	0.983138	0.00667967			0.973455	0.00870689			0.152563	0.0204921			0.858194	0.0239679			0.0153339	0.000326337			0.995828	0.00258194			0.408236	0.0434329			0.150643	0.0199936			0.257201	0.0269308			0.995981	0.00272075			0.957539	0.00994637			0.995981	0.00272075			0.957427
0.453453	0.983046	0.006725			0.973248	0.00869731			0.15221	0.0204322			0.857567	0.0238782			0.0153281	0.00032982			0.99582	0.00261111			0.407735	0.0434046			0.150297	0.0199525			0.256611	0.0269957			0.995972	0.00271542			0.957377	0.00997577			0.995972	0.00271542			0.95728
0.454454	0.982746	0.00686672			0.972838	0.00874351			0.151466	0.0204989			0.856186	0.0236555			0.0153084	0.00032593			0.995712	0.00269529			0.405995	0.0437274			0.149566	0.0198828			0.255564	0.0267777			0.995879	0.00278736			0.956957	0.00995844			0.995879	0.00278736			0.956821
0.455455	0.982521	0.00685184			0.972649	0.00881925			0.151067	0.0204157			0.855321	0.0237307			0.0153054	0.000328639			0.995658	0.00274657			0.405076	0.043644			0.149207	0.0197433			0.25494	0.0266484			0.99587	0.00282158			0.956713	0.00995175			0.99587	0.00282158			0.956663
0.456456	0.982354	0.00688397			0.972214	0.00885825			0.150476	0.0203884			0.853635	0.0240155			0.0152955	0.000325009			0.995521	0.00281046			0.403293	0.0432465			0.148326	0.0196548			0.253842	0.0266632			0.995792	0.0027839			0.956339	0.00992283			0.995792	0.0027839			0.956218
0.457457	0.982148	0.00696469			0.971912	0.00884395			0.150104	0.0203252			0.852908	0.0243365			0.0152887	0.000328811			0.995498	0.00286194			0.402527	0.0430943			0.147942	0.0195654			0.253357	0.0265493			0.995768	0.00281515			0.956195	0.0099655			0.995768	0.00281515			0.956128
0.458458	0.981998	0.00702078			0.971356	0.00900261			0.149212	0.0201149			0.851224	0.0244175			0.0152822	0.000327916			0.995407	0.00289484			0.400967	0.0430734			0.146983	0.0193814			0.252412	0.0265834			0.995676	0.00279516			0.955827	0.0100472			0.995676	0.00279516			0.955736
0.459459	0.981895	0.00712099			0.971115	0.00911771			0.148778	0.0199333			0.8507	0.0244775			0.0152806	0.000335896			0.995384	0.00290458			0.400203	0.0431067			0.146612	0.0192272			0.251863	0.0265002			0.995593	0.002819			0.955698	0.0100325			0.995593	0.002819			0.955498
0.46046	0.98185	0.00717226			0.97089	0.00919983			0.148455	0.0198963			0.84979	0.0244133			0.0152762	0.000332457			0.995376	0.00291118			0.399409	0.0429416			0.14629	0.0192172			0.251288	0.0263844			0.9956	0.0028148			0.955433	0.0101056			0.9956	0.0028148			0.955397
0.461461	0.981499	0.00720169			0.970441	0.00940859			0.147724	0.0196628			0.848417	0.0246557			0.0152668	0.000331207			0.995346	0.00289627			0.397835	0.0427062			0.145361	0.0192637			0.250181	0.0262294			0.995583	0.00282297			0.95515	0.0101001			0.995583	0.00282297			0.955085
0.462462	0.981367	0.00718074			0.970247	0.00951782			0.147313	0.0195879			0.84763	0.0248156			0.0152652	0.000325732			0.995308	0.00288509			0.397261	0.0425957			0.144979	0.0193104			0.249666	0.0261039			0.995516	0.00291537			0.955023	0.0100957			0.995516	0.00291537			0.954902
0.463463	0.981148	0.00714299			0.969859	0.00973664			0.146496	0.019534			0.846235	0.0248969			0.0152557	0.000322032			0.995189	0.00288959			0.395742	0.0426009			0.144126	0.0192957			0.248619	0.0260055			0.995411	0.00288055			0.954612	0.010337			0.995411	0.00288055			0.954568
0.464464	0.98109	0.00719312			0.969456	0.00980523			0.145952	0.0196456			0.845345	0.0249273			0.0152525	0.000318554			0.995122	0.00286334			0.395005	0.0426796			0.143742	0.0192369			0.247991	0.0260624			0.995299	0.00289117			0.954473	0.0103418			0.995299	0.00289117			0.954362
0.465465	0.980716	0.00716521			0.96911	0.00975508			0.145275	0.019575			0.843607	0.0249205			0.0152448	0.000320804			0.995004	0.00299187			0.393539	0.0425025			0.142874	0.0190683			0.246942	0.0259062			0.995254	0.00286826			0.954075	0.0103741			0.995254	0.00286826			0.954056
0.466466	0.980529	0.00709473			0.968876	0.00978206			0.144883	0.0195183			0.84252	0.0251261			0.0152414	0.000322896			0.994895	0.00306981			0.392571	0.0424001			0.142543	0.0190278			0.246371	0.0258518			0.995158	0.00287758			0.953814	0.0102937			0.995158	0.00287758			0.953919
0.467467	0.980272	0.00710614			0.968508	0.00984861			0.144024	0.0194335			0.840815	0.0257255			0.0152261	0.000323292			0.994748	0.0030585			0.391068	0.0421061			0.141822	0.0188779			0.245067	0.0258704			0.995099	0.00292811			0.953556	0.0103783			0.995099	0.00292811			0.953483
0.468468	0.980088	0.00710001			0.96832	0.00997837			0.143605	0.0194165			0.840152	0.0257793			0.0152236	0.000318959			0.994727	0.00306682			0.390301	0.0418684			0.14142	0.0187068			0.244588	0.0257447			0.995107	0.00292383			0.953433	0.01035			0.995107	0.00292383			0.953309
0.469469	0.979891	0.00716792			0.968159	0.0100454			0.143221	0.0192996			0.839377	0.025659			0.0152196	0.000322532			0.994691	0.00307421			0.389521	0.0417308			0.141008	0.0186473			0.244055	0.0255499			0.99507	0.00292306			0.953378	0.0103732			0.99507	0.00292306			0.953229
0.47047	0.979527	0.00729182			0.967675	0.0102432			0.142437	0.0191597			0.837275	0.0254867			0.0152118	0.000324652			0.994532	0.00310492			0.387902	0.0417028			0.140326	0.0185157			0.243018	0.0254836			0.994997	0.00294063			0.953055	0.0103795			0.994997	0.00294063			0.953161
0.471471	0.979331	0.00732382			0.967502	0.0102788			0.142069	0.0191412			0.836713	0.0252338			0.0152087	0.000323178			0.994496	0.00310202			0.387146	0.0414912			0.139869	0.0185167			0.242492	0.0253688			0.994961	0.00300171			0.952855	0.0104286			0.994961	0.00300171			0.953002
0.472472	0.978998	0.00741007			0.967087	0.0102879			0.141297	0.0190291			0.835072	0.0255942			0.0151959	0.000326964			0.994469	0.00311433			0.385632	0.0416143			0.138994	0.0183607			0.241429	0.0251351			0.994874	0.00304916			0.952507	0.0104108			0.994874	0.00304916			0.952552
0.473473	0.978888	0.00741834			0.966766	0.0103657			0.140854	0.0190411			0.834088	0.0258012			0.0151845	0.000326939			0.994462	0.00311459			0.384706	0.0415574			0.138568	0.0183165			0.240859	0.02507			0.994795	0.00311098			0.952312	0.010578			0.994795	0.00311098			0.952443
0.474474	0.978462	0.00757264			0.966331	0.0104969			0.140098	0.0188353			0.832663	0.0259799			0.0151743	0.000328209			0.994363	0.00316005			0.382927	0.0414758			0.137852	0.0182171			0.239892	0.0250281			0.994681	0.00325734			0.951874	0.0105048			0.994681	0.00325734			0.952114
0.475475	0.978312	0.00762899			0.966044	0.0107603			0.139706	0.0187426			0.831846	0.0260913			0.0151703	0.000323196			0.994314	0.00322246			0.382232	0.0414475			0.137489	0.0181091			0.239348	0.0250309			0.99466	0.00326323			0.951638	0.0105117			0.99466	0.00326323			0.951892
0.476476	0.977972	0.00768293			0.965408	0.0107642			0.138994	0.0186445			0.830385	0.026284			0.0151663	0.000326431			0.994259	0.0032558			0.380956	0.0413738			0.136822	0.0180814			0.238269	0.0248369			0.994662	0.00327785			0.951313	0.0105961			0.994662	0.00327785			0.951568
0.477477	0.977851	0.00775336			0.965082	0.0109016			0.138582	0.0185735			0.829543	0.0265858			0.0151625	0.000326431			0.994196	0.00327927			0.380303	0.0413936			0.136411	0.017978			0.237726	0.0248356			0.994641	0.00331425			0.951158	0.0106387			0.994641	0.00331425			0.951383
0.478478	0.977661	0.0077474			0.964754	0.0109533			0.138172	0.0184489			0.828575	0.0265499			0.0151596	0.00032831			0.994176	0.00330534			0.379495	0.0414232			0.136037	0.0179214			0.237152	0.0247998			0.99462	0.003319			0.95099	0.0106556			0.99462	0.003319			0.951098
0.479479	0.977259	0.00800114			0.964438	0.0110345			0.137349	0.0184493			0.826865	0.0270082			0.0151533	0.000334667			0.994107	0.00333521			0.377833	0.0417136			0.135271	0.017819			0.236168	0.0246968			0.994564	0.00336879			0.950786	0.0106914			0.994564	0.00336879			0.950728
0.48048	0.977181	0.00799876			0.964143	0.0112156			0.136838	0.0184148			0.826193	0.0270963			0.0151506	0.000335266			0.994073	0.00335532			0.377065	0.0415539			0.134899	0.017759			0.235438	0.0245683			0.994529	0.00337662			0.950475	0.0106578			0.994529	0.00337662			0.950535
0.481481	0.976851	0.00822338			0.963509	0.0112517			0.13593	0.0181717			0.824054	0.0270366			0.0151375	0.000334135			0.99399	0.00338927			0.375549	0.0415919			0.134219	0.0177713			0.234386	0.0244436			0.994445	0.00338796			0.95008	0.0107316			0.994445	0.00338796			0.950129
0.482482	0.97654	0.00819495			0.963297	0.01144			0.135563	0.0181279			0.822887	0.0270783			0.0151321	0.000331277			0.993956	0.00340127			0.374569	0.0412983			0.133937	0.0177568			0.233791	0.024154			0.994411	0.00337595			0.949855	0.0109489			0.994411	0.00337595			0.949861
0.483483	0.976142	0.00817041			0.962737	0.0115465			0.134734	0.0180123			0.820881	0.0271894			0.0151262	0.000334637			0.993847	0.00344415			0.373002	0.0413601			0.133165	0.017555			0.232815	0.0241534			0.994286	0.00348972			0.949415	0.0111155			0.994286	0.00348972			0.949366
0.484484	0.975971	0.00822734			0.962367	0.0116381			0.134321	0.0178334			0.819887	0.0272708			0.0151228	0.000337409			0.993813	0.00345334			0.372246	0.0415557			0.132801	0.0175677			0.232093	0.0241226			0.994266	0.00348453			0.949201	0.0111406			0.994266	0.00348453			0.949305
0.485485	0.975552	0.00839042			0.961891	0.0116944			0.133714	0.017801			0.818572	0.0274075			0.0151142	0.000335954			0.99369	0.00347116			0.370734	0.0415839			0.132056	0.0176269			0.230908	0.0239578			0.994113	0.00358632			0.948867	0.0112861			0.994113	0.00358632			0.948917
0.486486	0.975411	0.0084325			0.961537	0.0117835			0.133257	0.0177167			0.817973	0.0273687			0.0151091	0.000331786			0.993643	0.003478			0.36992	0.0417391			0.131615	0.0175497			0.230406	0.0239056			0.99408	0.0036195			0.948719	0.011335			0.99408	0.0036195			0.948744
0.487487	0.975204	0.00854708			0.961262	0.0118056			0.132911	0.0176775			0.817182	0.0276298			0.0151069	0.00033181			0.993595	0.00344382			0.369167	0.0417451			0.131265	0.017559			0.229937	0.0238668			0.994004	0.00364551			0.948533	0.0113422			0.994004	0.00364551			0.948544
0.488488	0.974937	0.00862613			0.960676	0.0119008			0.132242	0.0175193			0.815346	0.0277752			0.0150966	0.00033327			0.993474	0.00347967			0.367806	0.0416527			0.130542	0.0174115			0.228814	0.0238586			0.993853	0.00361389			0.948161	0.0113276			0.993853	0.00361389			0.948209
0.489489	0.97477	0.00862583	0.966144	0.983395	0.960406	0.0120093	0.948397	0.972415	0.131827	0.017478	0.114349	0.149305	0.814865	0.0277852	0.78708	0.84265	0.0150932	0.000332737	0.0147605	0.015426	0.993399	0.00347991	0.989919	0.996879	0.36706	0.0414942	0.325566	0.408554	0.130179	0.0173732	0.112806	0.147553	0.228304	0.0237231	0.204581	0.252027	0.993847	0.00363103	0.990216	0.997478	0.948027	0.011313	0.936714	0.95934	0.993847	0.00363103	0.990216	0.997478	0.948011
0.49049	0.9744	0.00878558			0.959934	0.0122591			0.131117	0.0174829			0.813092	0.0276832			0.0150885	0.000331268			0.993237	0.00357182			0.365602	0.0412433			0.129441	0.0172878			0.227284	0.0236163			0.993683	0.00360701			0.947584	0.0113673			0.993683	0.00360701			0.947634
0.491491	0.974207	0.00876063			0.959652	0.0122727			0.130688	0.0173563			0.812211	0.0279447			0.0150832	0.000332607			0.993177	0.00365723			0.364967	0.0411602			0.129111	0.0172798			0.226774	0.0235346			0.993637	0.00364378			0.947376	0.0113603			0.993637	0.00364378			0.947502
0.492492	0.973678	0.00879955			0.959105	0.0124425			0.129934	0.0171518			0.810473	0.0285945			0.0150791	0.000330033			0.993044	0.00369486			0.363294	0.0407222			0.128448	0.0172487			0.225754	0.0232231			0.993474	0.0036768			0.947062	0.0113473			0.993474	0.0036768			0.947213
0.493493	0.973607	0.00877279			0.958893	0.0125665			0.129628	0.0171042			0.809663	0.0287563			0.0150753	0.00033238			0.993013	0.00374826			0.362504	0.0408644			0.128159	0.0171987			0.225266	0.0230558			0.993373	0.00371961			0.94693	0.011322			0.993373	0.00371961			0.947058
0.494494	0.973216	0.00881241			0.958256	0.012514			0.128914	0.0170714			0.807593	0.028463			0.0150649	0.000333654			0.992894	0.00375976			0.36114	0.0407956			0.127381	0.0170526			0.224028	0.0230246			0.993281	0.00368623			0.946459	0.0114083			0.993281	0.00368623			0.946688
0.495495	0.972975	0.00887985			0.958097	0.0126227			0.128497	0.0169035			0.806538	0.0285605			0.0150577	0.000334213			0.992794	0.00380339			0.360511	0.0407154			0.127059	0.0169515			0.223524	0.0228353			0.993221	0.00376374			0.946354	0.0113776			0.993221	0.00376374			0.946471
0.496496	0.972682	0.00887445			0.957785	0.0127588			0.12817	0.0169381			0.805798	0.0284548			0.0150528	0.000331639			0.992709	0.00389975			0.359668	0.0405641			0.126653	0.0169298			0.22294	0.0227199			0.993107	0.00382397			0.946115	0.011481			0.993107	0.00382397			0.946141
0.497497	0.97226	0.00909429			0.957175	0.0129218			0.127431	0.0168974			0.803892	0.028371			0.015049	0.000328146			0.992551	0.00392686			0.358311	0.0400518			0.12599	0.0168779			0.221868	0.0226125			0.992989	0.00381171			0.945612	0.0115912			0.992989	0.00381171			0.945711
0.498498	0.972037	0.00921957			0.956865	0.0130097			0.127065	0.0168196			0.802803	0.0285796			0.015045	0.000328964			0.99252	0.00392284			0.357674	0.0400652			0.125625	0.0168308			0.221363	0.0226114			0.992889	0.00379594			0.945373	0.0115742			0.992889	0.00379594			0.945484
0.499499	0.971511	0.00928179			0.956175	0.0132327			0.126281	0.016776			0.801078	0.02898			0.0150394	0.000326489			0.992418	0.00396513			0.356272	0.040195			0.1251	0.0168042			0.220401	0.0226212			0.992786	0.00383704			0.944946	0.0115631			0.992786	0.00383704			0.945132
0.500501	0.971263	0.00934593			0.955675	0.0131954			0.125882	0.0166443			0.800271	0.0291982			0.0150334	0.000323132			0.992292	0.00397427			0.35555	0.0401244			0.124732	0.0166963			0.219992	0.0225197			0.992755	0.00389692			0.94472	0.0115019			0.992755	0.00389692			0.944922
0.501502	0.970836	0.00952764			0.95511	0.013106			0.12503	0.0163597			0.798094	0.0292222			0.0150211	0.000318999			0.992164	0.00406864			0.353891	0.0398631			0.123993	0.016569			0.219009	0.0223006			0.992571	0.00392378			0.94415	0.0119931			0.992571	0.00392378			0.944313
0.502503	0.970657	0.00963773			0.954957	0.013151			0.124672	0.016308			0.797226	0.0293694			0.0150197	0.00031808			0.992066	0.00406666			0.352957	0.0396911			0.123654	0.0165635			0.218431	0.0224573			0.992459	0.00394717			0.943881	0.0120583			0.992459	0.00394717			0.944017
0.503504	0.970334	0.00963541			0.954438	0.0132203			0.123962	0.0162831			0.795304	0.0291679			0.0150171	0.000316382			0.991966	0.0040725			0.351078	0.0395115			0.123014	0.0165474			0.217373	0.0225132			0.992399	0.00395812			0.943403	0.0120908			0.992399	0.00395812			0.943613
0.504505	0.970105	0.0097702			0.954125	0.0132938			0.123619	0.0162605			0.794409	0.0293639			0.0150148	0.000319843			0.991964	0.00407869			0.34998	0.039192			0.122632	0.016554			0.216837	0.0223465			0.992369	0.00400148			0.943223	0.0121795			0.992369	0.00400148			0.943311
0.505506	0.969913	0.00977819			0.953814	0.0133805			0.123317	0.0161876			0.793185	0.0292162			0.0150134	0.00031825			0.991894	0.00410152			0.34932	0.0391676			0.12229	0.0164712			0.216387	0.0223905			0.992366	0.00399561			0.943028	0.0121993			0.992366	0.00399561			0.943153
0.506507	0.969466	0.00978689			0.952935	0.0136265			0.122763	0.0161159			0.791215	0.0291413			0.0150044	0.000314924			0.991795	0.00408712			0.34779	0.03894			0.12159	0.0162454			0.21539	0.0219463			0.992265	0.00400044			0.942607	0.0122944			0.992265	0.00400044			0.942602
0.507508	0.969276	0.00982298			0.952432	0.0138276			0.122409	0.0160403			0.790404	0.0290559			0.0150028	0.000312147			0.991658	0.00410745			0.347065	0.0387983			0.121231	0.0161785			0.214948	0.0219435			0.992249	0.00400224			0.942406	0.0124376			0.992249	0.00400224			0.942374
[truncated: 492 more rows]
[truncated: 7 more columns]

## Sheet: Figure 3C
Method	network	mean	sd	ymin	ymax
[truncated: 11 more rows]

[truncated: 30 more sheets: Figure 4A, Figure 4B, Figure 4C, Figure 4D, Figure 4E, Figure 5A, Figure 5B, Figure 5C, Figure 6, Supplementary Figure 1A, Supplementary Figure 1B, Supplementray Figure 2, Supplementray Figure 3, Supplementray Figure 4A, Supplementray Figure 4B, Supplementray Figure 4C, Supplementary Figure 6A, Supplementary Figure 6B, Supplementary Figure 7, Supplementary Figure 8 …]
